# Supplementary material for: Gene co-expression network analysis of the human gut commensal bacterium Faecalibacterium prausnitzii in R-Shiny
Source: PLoS One. 2022 Nov 18;17(11):e0271847. doi: 10.1371/journal.pone.0271847 (PMC9674144; doi:10.1371/journal.pone.0271847)
Supplement: S1 Table — (XLSX) [file pone.0271847.s004.xlsx]

## Sheet: Table S1 RNAseq
locus_tag	ERR4363141	ERR4363142	ERR4363143	ERR4363144	ERR4363145	ERR4363146	ERR4363147	ERR4363148	ERR4363149	ERR4363150	ERR4363151	ERR4363152	ERR4363153	ERR4363154	ERR4363155	SRR6898059	SRR6898064	SRR6898055	SRR6898063	SRR6898054	SRR6898060	SRR13865118	SRR13865119	SRR13865120	SRR13865121	SRR13865122	SRR13865123	SRR13865124	SRR13865125
CG447_00005	0	0	0	0	0	0	0	0	0	0	0	0	0	0	0	0	0	0	0	0	0	0	0	0	0	0	0	0	0
CG447_00010	0	0	0	0	0	0	0	0	0	0	0	0	0	0	0	0	0	0	0	0	0	0	0	0	0	0	0	0	0
CG447_00015	0	0	0	0	0	0	0	0	0	0	0	0	0	0	0	0	0	0	0	0	0	0	0	0	0	0	0	0	0
CG447_00020	0	0	0	0	0	0	0	0	0	0	0	0	0	0	0	0	0	0	0	0	0	0	0	0	0	0	0	0	0
CG447_00025	0	0	0	0	0	0	0	0	0	0	0	0	0	0	0	0	0	0	0	0.722282567	0	0	0	0	0	0	0	0	5.473699622
CG447_00030	0	0	0	0	0	0	0	0	0	0	0	0	0	0	0	0	0	0	0	0.722282567	0	0	0	0	0	0	0	0	0
CG447_00035	0	0	0	0	0	0	0	0	0	0	0	0	0	0	0	0	0	0	0	0	0	0	0	0	0	0	0	0	0
CG447_00040	0	0	0	0	0	0	0	0	0	0	0	0	0	0	0	0	0	0	0	0	0	0	0	0	0	0	0	0	0
CG447_00045	0	0	0	0	0	0	0	0	0	0	0	0	0	0	0	0	0	0	0	0	0	0	0	0	0	0	0	0	0
CG447_00050	1594.37111	1748.916542	1564.904058	1443.641635	1323.998405	1725.216365	2027.842265	2487.498967	1942.370256	2074.904714	3508.673888	2370.189109	2555.474382	3731.434291	4282.05663	258.0033484	412.6232686	551.0641084	502.9686722	368.3641089	221.8062631	187.4276038	197.2340034	203.1365386	215.2020535	200.6587352	269.7921007	312.7866258	260.0007321
CG447_00055	589.6475861	831.5144274	673.8821301	451.1723571	341.1782576	509.1666723	711.5576786	862.7746852	684.1221204	860.4267565	955.0913436	1056.264456	835.6629397	1187.390417	1479.347414	110.4211862	112.0999632	294.551081	199.5536959	157.4575995	115.300172	98.39949198	67.67833449	79.92257258	86.57553876	111.1562777	108.5748698	156.3933129	139.5793404
CG447_00060	965.7633272	1104.378851	884.8957263	702.8616866	636.4881392	809.3189192	903.8530658	1119.158481	1307.880524	1685.173935	1659.971632	1567.31424	1642.80496	2213.67505	2590.744897	205.9779819	244.4733239	568.6201331	511.137537	239.7978121	156.3392163	189.7704488	125.6883355	156.515038	185.5190116	191.997207	256.6315104	238.7055828	199.7900362
CG447_00065	842.1396275	859.6369446	720.1689834	608.340803	525.1671367	702.3637898	1039.819501	1224.304645	1165.690437	1773.000589	1629.231416	1641.338164	1565.228059	2061.236349	2520.928756	129.5325453	162.1871807	304.304428	331.4225126	143.0119482	116.2772921	112.4565623	90.88233489	86.58278696	123.6793411	124.14857	230.3103299	218.1275154	147.7898898
CG447_00070	28.47091267	26.60238113	53.7744326	4.945860187	5.153750115	2.25961541	0.647459216	2.880716812	2.682831845	2.744582955	6.433998572	18.50598103	1.711255167	0	3.144871203	7.432195222	0	0.975334705	1.166980678	5.055977966	0	0	0	13.32042876	0	7.217940113	3.290147569	4.115613497	0
CG447_00075	14.23545634	22.04197294	40.84134122	1.648620062	2.576875058	1.129807705	1.942377649	0	0.670707961	0.686145739	4.289332381	12.10006452	1.140836778	1.529485295	1.257948481	0	0	0	0	0	0	0	0	0	0	0	0	0	0
CG447_00080	80.16809621	47.124218	145.6674503	16.48620062	11.33825025	5.272435956	7.769510594	1.440358406	4.024247767	1.372291478	7.863776032	32.02958255	2.281673555	7.137598043	1.886922722	0	1.192552799	0	7.001884068	1.444565133	0	0	0	0	2.473586822	0	0	4.115613497	0
CG447_00085	281.7121885	300.2268728	285.8893885	292.3552911	241.7108804	270.7772466	269.9904931	321.9201037	232.0649546	248.3847574	453.239455	268.3367249	301.1809093	399.7054904	310.0843006	284.5469028	388.7722126	161.9055611	270.7395173	226.7967259	290.2046703	185.0847587	170.1626696	216.4569674	158.3095566	213.6510274	338.8851997	360.116181	342.1062264
CG447_00090	24.72473995	18.24163278	36.75720709	28.57608108	20.09962545	13.18108989	23.955991	28.08698892	28.84044233	30.87655825	40.74865762	23.48836054	17.11255167	24.47176472	26.41691811	94.49505354	134.7584663	48.76673526	100.3603383	50.55977966	71.32976744	49.19974599	30.9386672	106.5634301	46.99814961	64.96146102	72.38324653	146.1042792	125.8950913
CG447_00095	6.743110896	5.320476226	6.806890203	3.297240125	1.546125035	0.376602568	1.294918432	0.720179203	0.670707961	1.372291478	0.71488873	6.405916511	0.570418389	0.509828432	2.515896962	1.061742175	7.155316797	3.901338821	4.667922712	1.444565133	3.908480407	9.371380188	7.734666799	0	0	10.10511616	6.580295139	0	2.736849811
CG447_00100	30.7186163	22.80204097	87.12819459	10.4412604	9.792125219	1.129807705	11.00680668	8.642150436	9.389911457	11.66447756	12.86799714	24.91189754	7.985857444	4.588455885	6.289742406	1.061742175	0	0.975334705	1.166980678	0.722282567	9.771201019	0	1.9336667	0	0	0	3.290147569	2.057806749	0
CG447_00105	102.6451325	82.84741552	223.2659986	30.22470114	15.46125035	7.155448797	7.769510594	2.880716812	6.707079612	0.686145739	12.86799714	36.30019356	3.422510333	5.098284317	5.660768165	2.123484349	0	0.975334705	2.333961356	18.77934673	2.931360306	0	7.734666799	0	0	2.887176045	0	10.28903374	5.473699622
CG447_00110	71.17728168	54.72489833	144.9867613	16.48620062	11.33825025	5.649038524	8.41696981	2.880716812	2.682831845	0	17.87221826	27.75897155	3.422510333	9.686740202	7.547690887	8.493937396	1.192552799	3.901338821	1.166980678	15.89021646	2.931360306	16.39991533	0	3.330107191	4.947173644	15.87946825	9.870442708	26.75148773	13.68424906
CG447_00115	20.97856723	30.40272129	44.92547534	6.044940229	4.123000092	1.506410273	1.942377649	0.720179203	0.670707961	2.744582955	3.574443651	2.135305504	1.140836778	4.078627453	0.628974241	0	0	0	2.333961356	2.1668477	2.931360306	4.685690094	1.9336667	3.330107191	2.473586822	2.887176045	3.290147569	6.173420246	8.210549433
CG447_00120	4.495407264	3.800340162	10.89102432	0.549540021	0	0.753205137	0	0.720179203	0	0	1.42977746	1.423537002	0	0	0.628974241	0	0	0	0	0.722282567	2.931360306	0	0	0	0	0	0	0	0
CG447_00125	59.93876352	44.84401391	124.5660907	12.63942048	6.69987515	3.389423114	8.41696981	2.880716812	2.682831845	6.861457388	8.578664763	17.79421253	2.852091944	4.078627453	2.515896962	3.185226524	2.385105599	0	0	5.778260533	3.908480407	4.685690094	3.867333399	6.660214382	0	10.10511616	16.45073785	20.57806749	2.736849811
CG447_00130	5.993876352	3.800340162	14.29446943	1.099080042	1.030750023	0	1.942377649	0.720179203	2.012123884	0	4.289332381	2.847074005	0.570418389	0	1.257948481	2.123484349	1.192552799	0	0	5.778260533	1.954240204	0	1.9336667	3.330107191	0	15.87946825	3.290147569	10.28903374	0
CG447_00135	81.6665653	69.92625897	192.6349927	23.63022089	7.730625173	5.649038524	12.94918432	7.921971233	2.012123884	2.058437216	19.30199572	41.28257307	7.415439055	8.667083338	6.289742406	4.246968698	0	1.95066941	1.166980678	9.389673365	5.862720611	7.028535141	1.9336667	9.990321573	4.947173644	11.54870418	49.35221354	4.115613497	2.736849811
CG447_00140	9.740049072	6.840612291	17.69791453	1.648620062	1.030750023	0	3.237296081	1.440358406	0	0.686145739	1.42977746	2.847074005	0.570418389	2.039313727	0	0	1.192552799	0.975334705	0	4.333695399	0	4.685690094	0	0	0	0	3.290147569	0	0
CG447_00145	14.23545634	6.840612291	23.14342669	3.297240125	2.576875058	3.389423114	5.179673729	1.440358406	0.670707961	1.372291478	2.859554921	9.252990515	1.140836778	4.588455885	3.144871203	1.061742175	1.192552799	5.852008231	3.500942034	6.500543099	4.885600509	11.71422524	13.5356669	16.65053595	17.31510775	5.774352091	13.16059028	4.115613497	0
CG447_00150	6.743110896	3.800340162	7.487579223	2.747700104	2.061500046	0	0.647459216	1.440358406	3.353539806	0.686145739	3.574443651	7.829453513	2.281673555	0.509828432	1.257948481	14.86439044	9.540422396	1.95066941	12.83678746	2.1668477	2.931360306	9.371380188	15.4693336	16.65053595	19.78869457	8.661528136	16.45073785	8.231226994	0
CG447_00155	2.247703632	3.040272129	12.25240236	1.099080042	0.515375012	0.376602568	2.589836865	1.440358406	0.670707961	0	0	0.711768501	0	0	0	15.92613262	10.7329752	6.827342937	9.335845425	10.11195593	11.72544122	21.08560542	11.6020002	9.990321573	2.473586822	18.76664429	19.74088542	8.231226994	0
CG447_00160	0	2.280204097	3.403445101	0	0.515375012	1.883012841	0	0.720179203	3.353539806	0.686145739	2.859554921	0.711768501	0.570418389	0	0	0	0	2.926004116	2.333961356	2.1668477	2.931360306	4.685690094	0	0	0	5.774352091	3.290147569	4.115613497	2.736849811
CG447_00165	197.7979196	108.6897286	149.0708954	140.1327053	84.52150189	117.8766039	103.5934746	154.8385286	85.85061904	99.49113213	205.1730656	96.08874766	92.97819739	114.2015687	115.7312603	196.4223023	257.5914047	210.6722963	287.0772468	217.4070525	285.3190697	236.6273498	160.4943361	213.1268602	202.8341194	229.5304956	210.5694444	325.1334663	208.0005856
CG447_00170	2.996938176	1.520136065	4.084134122	1.099080042	0	0	0	0	0	0	0.71488873	2.135305504	0	0	0	0	1.192552799	0	4.667922712	0	0	0	0	0	0	0	0	0	2.736849811
CG447_00175	11.23851816	9.120816388	26.54687179	5.495400208	3.092250069	0.376602568	0	2.160537609	0.670707961	0	2.859554921	4.982379508	0.570418389	2.039313727	0	1.061742175	1.192552799	0	1.166980678	7.222825666	3.908480407	0	0	0	0	0	0	2.057806749	0
CG447_00180	14.23545634	6.840612291	24.50480473	0.549540021	4.123000092	0	1.294918432	0.720179203	0.670707961	0	2.144666191	9.964759017	1.711255167	0.509828432	0	0	0	0	0	0.722282567	0.977120102	0	0	3.330107191	0	0	0	4.115613497	0
CG447_00185	8.990814528	7.600680323	14.97515845	1.648620062	1.546125035	1.506410273	0	0	0	0	2.144666191	2.135305504	0	0.509828432	0	0	2.385105599	0	0	2.1668477	0.977120102	2.342845047	0	0	0	1.443588023	0	0	0
CG447_00190	86.16197256	55.48496636	125.2467797	10.4412604	14.43050032	1.129807705	4.532214513	0	1.341415922	1.372291478	3.574443651	20.64128653	4.563347111	2.549142158	3.144871203	0	1.192552799	0.975334705	0	7.945108232	4.885600509	4.685690094	1.9336667	0	0	1.443588023	0	10.28903374	2.736849811
CG447_00195	5.993876352	5.320476226	22.46273767	1.099080042	0	0.753205137	1.942377649	0.720179203	0	0.686145739	0.71488873	7.117685012	0.570418389	0	0.628974241	1.061742175	0	3.901338821	0	5.778260533	0	0	0	0	2.473586822	0	0	12.34684049	2.736849811
CG447_00200	1.498469088	0.760068032	13.61378041	0	0.515375012	0.753205137	0	0	0	0	0	0.711768501	0	0	0	0	1.192552799	0	0	1.444565133	0	0	0	0	0	0	0	0	0
CG447_00205	51.69718354	40.28360571	27.22756081	14.83758056	12.36900028	7.908653934	20.71869492	20.16501768	4.024247767	15.09520625	23.5913281	19.92951803	15.97171489	18.35382354	20.1271757	6.370453047	7.155316797	14.63002058	14.00376814	17.3347816	12.70256132	4.685690094	13.5356669	16.65053595	4.947173644	4.330764068	13.16059028	24.69368098	10.94739924
CG447_00210	396.3450738	427.9183022	251.8549375	175.8528067	126.2668778	127.2916681	137.908813	143.3156614	50.97380505	133.1122733	143.6926348	150.8949223	125.4920456	127.4571079	121.3920284	65.82801482	100.1744352	126.7935117	110.8631644	94.61901622	65.46704682	49.19974599	65.74466779	46.62150067	79.1547783	59.18710893	85.54383681	78.19665645	90.31604377
CG447_00215	1631.083602	1865.967019	1496.835156	940.8125156	772.5471423	552.0993651	1633.539602	1380.583532	537.2370769	1093.030162	695.5867345	1360.189606	873.3105534	424.6870836	895.6593186	128.4708031	223.0073735	255.5376928	198.3867153	180.5706416	163.179057	178.0562236	156.6270027	126.5440733	111.311407	64.96146102	59.22265625	203.7228681	199.7900362
CG447_00220	1395.823955	1687.351032	1443.060723	674.8351456	631.8497641	358.1490424	1336.355822	1155.887621	396.3884051	958.5455971	578.3449827	1192.212239	641.1502691	316.6034561	610.7339876	215.5336614	332.7222311	356.9725021	348.9272227	272.3005276	172.950258	222.5702795	168.2290029	156.515038	145.9416225	95.2768095	144.7664931	275.7461043	224.4216845
CG447_00225	1344.126772	1675.950011	1557.416478	627.5747038	509.1905114	292.243593	1427.647572	1272.556652	332.6711488	881.0111286	442.516124	1252.712562	533.911612	257.9731864	555.3842545	91.30982701	149.0690999	139.4728628	173.880121	92.45216852	75.23824784	98.39949198	59.94366769	79.92257258	71.73401783	21.65382034	29.61132812	107.0059509	106.7371426
CG447_00230	0	0	0	0	0	0	0	0	0	0	0	0	0	0	0	0	0	0	0	0	0	0	0	0	0	0	0	0	0
CG447_00235	58.44029443	45.60408194	151.7936515	21.43206081	20.09962545	8.66185907	11.00680668	0.720179203	4.694955728	0.686145739	20.01688445	28.47074005	4.563347111	5.098284317	3.773845444	9.555679571	4.770211198	4.876673526	7.001884068	18.77934673	4.885600509	0	0	3.330107191	2.473586822	1.443588023	0	2.057806749	5.473699622
CG447_00240	11.23851816	10.64095245	29.26962787	1.648620062	1.546125035	1.129807705	0.647459216	0	3.353539806	1.372291478	2.144666191	4.270611007	1.140836778	0	1.257948481	0	1.192552799	0.975334705	1.166980678	0.722282567	0.977120102	0	0	0	0	0	0	0	0
CG447_00245	15.73392542	22.04197294	57.1778777	5.495400208	3.092250069	1.129807705	1.294918432	1.440358406	0	2.058437216	5.719109842	8.541222014	0.570418389	1.529485295	1.886922722	0	0	0	1.166980678	6.500543099	0	0	0	0	0	1.443588023	0	0	0
CG447_00250	392.5989011	339.7504104	419.9851255	706.1589267	797.2851428	836.8109067	512.7876992	586.2258712	699.5484035	614.786582	925.0660169	443.4317762	747.8185078	783.096471	771.7513932	1143.496322	1106.688998	1083.596857	1192.654253	1058.14396	1064.083791	1705.591194	2076.758035	1801.58799	1696.88056	1880.995194	2187.948134	1477.505246	1393.056554
CG447_00255	632.3539551	502.4049694	699.0676238	971.0372168	981.274022	1014.567319	930.3988937	1105.475077	1075.81557	919.43529	1116.656197	623.509207	1022.189753	1120.602893	1200.082851	1010.77855	1273.64639	891.4559206	995.4345184	903.5754908	1005.456585	1412.735563	1123.460353	1082.284837	1021.591357	993.1885596	1365.411241	1137.967132	968.8448331
CG447_00260	839.8919238	740.3062635	1116.329993	1427.704974	1243.599903	1240.152257	1920.364035	2004.258722	2042.305742	1924.638797	1511.274776	1548.09649	1752.895709	1891.97331	2434.759285	610.5017504	672.5997789	527.6560755	522.8073438	468.7613857	443.6125262	665.3679934	783.1350134	589.4289728	559.0306217	541.3455085	496.812283	658.4981596	484.4224166
CG447_00265	247.9966341	176.3357835	397.5223878	73.63836279	45.35300101	52.34775699	26.54582786	28.08698892	22.13336272	28.81812103	96.50997858	137.3713207	38.78845044	54.55164219	32.07768627	62.6427883	60.82019277	54.61874349	45.51224644	50.55977966	38.10768397	18.74276038	23.2040004	16.65053595	9.894347287	27.42817243	32.90147569	80.2544632	35.57904754
CG447_00270	52.44641808	41.04367375	68.74959105	25.27884096	18.0381254	14.68750016	22.66107257	17.28430087	36.88893787	34.30728694	28.59554921	61.2120911	26.80966428	20.39313727	30.19076355	1.061742175	7.155316797	0.975334705	8.168864746	1.444565133	3.908480407	0	0	0	2.473586822	2.887176045	13.16059028	16.46245399	10.94739924
CG447_00275	23.22627086	20.52183687	49.69029848	4.396320166	3.092250069	3.766025683	11.65426589	2.880716812	3.353539806	1.372291478	8.578664763	22.06482354	3.422510333	6.11794118	5.031793925	1.061742175	1.192552799	8.778012347	3.500942034	6.500543099	3.908480407	2.342845047	1.9336667	3.330107191	0	1.443588023	0	2.057806749	0
CG447_00280	35.96325811	32.68292539	74.87579223	7.144020271	6.69987515	3.766025683	14.24410276	2.160537609	2.682831845	4.116874433	8.578664763	27.04720305	6.274602278	3.568799022	7.547690887	1.061742175	8.347869596	5.852008231	4.667922712	0	2.931360306	0	0	0	0	4.330764068	3.290147569	2.057806749	0
CG447_00285	303.4399903	344.3108186	239.6025351	138.4840852	85.0368769	126.9150655	108.7731483	135.3936902	91.88699069	133.7984191	282.3810484	205.7010968	103.8161468	177.4202942	197.4979115	16.98787479	22.65850319	39.01338821	37.3433817	28.1690201	14.65680153	23.42845047	1.9336667	9.990321573	17.31510775	12.9922922	13.16059028	22.63587423	19.15794868
CG447_00290	818.9133566	966.0464691	645.9738802	373.6872142	365.4008832	459.4551333	223.3734296	376.6537232	190.481061	277.8890242	960.8104534	336.6665011	305.173838	637.2855396	419.5258185	114.6681549	146.6839943	253.5870234	187.8838892	84.50706029	117.2544122	84.34242169	92.81600159	46.62150067	44.52456279	93.83322147	82.25368924	92.60130369	82.10549433
CG447_00295	1144.830383	1218.389056	884.2150373	631.9710239	763.2703921	848.8621889	415.0213576	642.3998491	480.2269002	642.9185573	1758.626276	703.9390477	775.1985905	1140.486202	790.6206204	182.619654	200.3488703	426.2212662	296.4130922	156.0130344	139.7281746	119.4850974	61.87733439	39.96128629	42.05097597	124.14857	131.6059028	148.1620859	128.6319411
CG447_00300	3325.852141	4466.919826	3753.999947	1284.824569	1101.3564	1120.392641	1864.682543	2688.428965	1012.769021	1834.753706	3116.914864	3333.92366	1981.633483	2925.905369	3066.249423	32.91400741	51.27977038	109.237487	92.19147357	41.89238886	49.83312519	25.77129552	38.67333399	29.97096472	14.84152093	59.18710893	111.8650174	59.67639571	49.2632966
CG447_00305	1781.679746	2424.617023	1930.434061	711.1047869	604.0195135	608.2131478	736.808588	1280.478623	431.2652191	724.5699002	1369.726807	1172.282721	796.3040709	1359.712427	1183.100547	19.11135914	17.88829199	63.39675584	54.84809187	28.1690201	24.42800255	23.42845047	7.734666799	26.64085753	22.2622814	23.09740836	42.7719184	34.98271473	35.57904754
CG447_00310	2620.822435	2927.021992	2607.038948	964.4427365	823.5692684	831.1618682	1419.230602	2006.41926	698.2069876	1245.354516	1998.82889	1718.92093	1093.492051	1601.371104	1476.202543	41.40794481	36.96913678	60.47075172	35.00942034	47.67064939	43.97040458	16.39991533	15.4693336	16.65053595	24.73586822	25.98458441	39.48177083	69.96542945	82.10549433
CG447_00315	972.5064381	972.1270133	956.3680735	341.2643529	327.2631323	251.193913	761.4120382	890.8616741	311.879202	631.2540797	702.0207331	851.2751274	424.9616997	500.6515199	569.850662	14.86439044	22.65850319	29.26004116	53.68111119	24.55760726	34.19920356	4.685690094	9.668333498	6.660214382	2.473586822	20.21023232	23.03103299	39.09832822	43.78959698
CG447_00320	107.1405398	82.08734749	204.8873951	21.43206081	17.00737538	11.29807705	18.77631727	17.28430087	8.719203496	14.40906051	28.59554921	48.40025808	15.4012965	9.686740202	10.69256209	1.061742175	0	0.975334705	3.500942034	6.500543099	2.931360306	0	0	3.330107191	4.947173644	0	0	2.057806749	0
CG447_00325	3.74617272	5.320476226	14.97515845	3.846780146	0	0.753205137	0.647459216	0	0	1.372291478	1.42977746	4.270611007	0	0.509828432	0	0	0	0.975334705	0	2.889130266	0	0	0	0	0	0	0	0	0
CG447_00330	29.22014722	19.00170081	86.44750557	4.945860187	6.69987515	1.883012841	3.884755297	1.440358406	0	1.372291478	11.43821968	12.10006452	2.852091944	2.549142158	0.628974241	0	1.192552799	0	0	6.500543099	0	0	0	0	0	1.443588023	0	2.057806749	0
CG447_00335	11.23851816	3.800340162	12.93309139	3.297240125	2.061500046	0	0	0	0	0	0	2.847074005	1.140836778	2.549142158	1.257948481	0	0	0	1.166980678	1.444565133	0	0	0	0	0	0	0	0	0
CG447_00340	97.40049072	78.28700733	222.5853096	21.98160083	14.94587533	5.649038524	11.00680668	3.600896015	4.694955728	4.116874433	15.72755206	44.12964707	6.274602278	11.72605393	7.547690887	1.061742175	0	0	1.166980678	5.055977966	2.931360306	0	1.9336667	0	0	0	3.290147569	0	0
CG447_00345	8.990814528	9.120816388	28.58893885	0.549540021	2.061500046	0.376602568	1.942377649	0	0	0	7.148887302	8.541222014	0	0	0	0	0	0	0	0	0	0	0	0	0	0	0	0	0
CG447_00350	48.70024536	43.32387784	77.59854831	12.08988046	5.153750115	3.012820546	5.179673729	0	3.353539806	0	5.719109842	17.79421253	1.140836778	3.05897059	2.515896962	0	0	5.852008231	0	1.444565133	0	0	0	0	2.473586822	0	0	0	0
CG447_00355	11.9877527	9.88088442	42.20271926	3.846780146	5.153750115	0.376602568	1.294918432	0	2.012123884	0	6.433998572	6.405916511	0	0	0.628974241	0	0	0	0	0.722282567	0	0	0	0	0	0	0	0	0
CG447_00360	23.97550541	10.64095245	53.09374358	10.4412604	2.061500046	0.376602568	1.942377649	1.440358406	0	0.686145739	2.144666191	10.67652752	1.140836778	0	0.628974241	1.061742175	2.385105599	0	0	2.889130266	4.885600509	0	0	0	2.473586822	0	0	0	0
CG447_00365	21.72780178	7.600680323	23.14342669	3.297240125	2.061500046	0.376602568	0.647459216	0.720179203	0	0	2.144666191	1.423537002	1.140836778	0	0	0	0	0	0	1.444565133	0	0	0	0	0	0	0	0	0
CG447_00370	11.23851816	9.120816388	42.88340828	6.59448025	1.546125035	0	3.237296081	0	1.341415922	0	0.71488873	9.252990515	0	0.509828432	0.628974241	0	0	0	0	1.444565133	0	0	0	0	0	0	0	0	0
CG447_00375	49.4494799	47.88428604	132.0536699	15.9366606	8.246000184	4.142628251	14.89156197	0.720179203	0	1.372291478	15.01266333	34.16488806	4.563347111	3.05897059	2.515896962	2.123484349	0	0	2.333961356	5.778260533	3.908480407	2.342845047	0	0	0	0	0	0	0
CG447_00380	68.92957805	41.80374178	111.6329993	11.54034044	7.730625173	2.25961541	4.532214513	0.720179203	0.670707961	1.372291478	5.719109842	20.64128653	1.140836778	2.039313727	2.515896962	0	0	0	0	12.27880363	0	0	0	0	0	1.443588023	0	0	8.210549433
CG447_00385	3.74617272	6.840612291	8.848957263	0.549540021	1.546125035	0	0.647459216	0	0	0	1.42977746	0	0.570418389	0	0	0	0	0	1.166980678	0.722282567	0	0	0	0	0	0	0	0	0
CG447_00390	16.48315997	9.88088442	49.00960946	2.747700104	2.061500046	1.883012841	4.532214513	0.720179203	0	1.372291478	5.004221111	4.270611007	0.570418389	2.549142158	0.628974241	1.061742175	0	0	0	3.611412833	0.977120102	2.342845047	0	0	0	0	0	0	0
CG447_00395	12.73698725	6.840612291	25.86618277	1.648620062	1.546125035	0	0	0	0.670707961	0.686145739	2.144666191	2.135305504	2.281673555	0	0	0	0	0	0	3.611412833	0	0	0	0	0	0	0	0	0
CG447_00400	30.7186163	31.92285736	87.12819459	10.99080042	7.730625173	3.389423114	5.179673729	1.440358406	2.682831845	0	5.004221111	19.92951803	1.140836778	2.039313727	1.257948481	0	0	0.975334705	2.333961356	12.27880363	0.977120102	0	1.9336667	0	2.473586822	0	0	0	0
CG447_00405	21.72780178	16.72149671	45.60616436	8.243100312	5.153750115	0.753205137	1.942377649	1.440358406	0	1.372291478	5.719109842	9.252990515	2.281673555	0.509828432	1.886922722	0	0	0	1.166980678	3.611412833	0.977120102	0	0	0	0	0	0	0	0
CG447_00410	0	0	0	0	0	0	0	0	0	0	0	0	0	0	0	0	0	0	0	0	0	0	0	0	0	0	0	0	0
CG447_00415	8.241579984	3.040272129	17.01722551	2.198160083	1.030750023	0	0	0	0.670707961	0	2.144666191	2.847074005	0	0.509828432	1.257948481	0	1.192552799	0	1.166980678	9.389673365	0	0	0	0	0	0	0	0	0
CG447_00420	97.40049072	85.12761962	115.7171334	42.3145816	25.76875058	19.58333355	55.68149259	64.09594907	27.49902641	38.42416137	44.32310127	55.51794309	22.24631717	25.49142158	46.5440938	21.23484349	11.92552799	20.48202881	24.50659424	13.72336876	7.816960815	0	1.9336667	19.98064315	7.420760465	0	0	4.115613497	19.15794868
CG447_00425	138.6083906	135.2921098	179.7019014	54.95400208	45.86837603	39.1666671	91.9392087	82.10042914	34.20610602	52.83322189	57.90598715	86.83575715	34.79552172	43.33541669	47.80204229	7.432195222	16.69573919	29.26004116	30.34149763	14.44565133	27.35936285	11.71422524	5.801000099	6.660214382	19.78869457	7.217940113	13.16059028	2.057806749	30.10534792
CG447_00430	36.71249266	25.08224507	40.1606522	12.08988046	17.00737538	6.402243661	15.53902119	21.60537609	9.389911457	6.861457388	12.15310841	18.50598103	13.11962294	15.80468138	10.06358785	3.185226524	13.11808079	11.70401646	11.66980678	7.945108232	3.908480407	0	1.9336667	9.990321573	0	5.774352091	6.580295139	6.173420246	8.210549433
CG447_00435	309.4338667	337.4702064	219.1818645	64.84572246	60.29887635	48.95833388	101.0036377	86.42150436	34.87681398	41.85489007	67.91442937	108.1888122	27.38008267	64.23838239	55.34973317	12.74090609	20.27339759	3.901338821	7.001884068	9.389673365	8.794080917	4.685690094	3.867333399	19.98064315	0	5.774352091	0	16.46245399	8.210549433
CG447_00440	347.6448284	352.671567	277.0404312	77.48514293	69.57562656	69.29487256	61.50862554	74.89863711	22.13336272	33.6211412	96.50997858	94.66521066	39.35886883	68.82683828	33.96460899	33.97574959	64.39785117	44.86539644	66.51789865	48.39293196	45.92464479	70.28535141	36.73966729	29.97096472	51.94532326	51.96916882	59.22265625	47.32955522	38.31589736
CG447_00445	876.6044165	804.1519782	602.4097829	294.0039111	228.8265051	260.9855798	150.2105382	226.1362697	67.07079612	111.8417554	318.1254849	232.7482999	139.7525053	237.0702207	116.3602345	57.33407743	96.59677676	58.52008231	65.35091797	74.39510436	65.46704682	91.37095683	36.73966729	79.92257258	46.99814961	54.85634486	111.8650174	88.48569019	95.78974339
CG447_00450	1114.111767	1462.370894	837.2474949	322.0304522	290.6715065	371.7067349	295.8888618	498.3640085	146.8850435	231.9172597	599.0767559	543.7911349	365.6381873	754.5460789	442.1688911	19.11135914	39.35424238	11.70401646	33.84243966	36.11412833	34.19920356	32.79983066	25.1376671	13.32042876	14.84152093	56.29993288	62.51280382	53.50297546	30.10534792
CG447_00455	496.7425027	709.9035422	518.6850334	179.1500468	174.1967539	214.6634639	326.9669042	423.4653714	170.3598221	254.5600691	324.5594835	466.9201368	333.6947575	438.4524512	381.1583898	20.17310132	11.92552799	5.852008231	9.335845425	22.39075956	7.816960815	9.371380188	21.2703337	6.660214382	17.31510775	18.76664429	29.61132812	30.86710123	21.89479849
CG447_00460	595.6414625	623.2557865	658.2262826	262.1305899	243.7723805	233.8701949	536.7436902	583.3451544	301.8185825	397.9645285	463.9627859	676.8918446	423.8208629	425.7067404	516.3878515	23.35832784	19.08084479	9.753347052	23.33961356	26.72445496	18.56528194	44.51405589	13.5356669	19.98064315	14.84152093	37.53328859	23.03103299	49.38736197	13.68424906
CG447_00465	694.5404223	748.6670118	746.0351662	280.2654106	233.4648802	247.8044899	723.8594037	738.1836831	397.059113	610.6697075	588.353425	847.7162849	460.8980582	452.7276473	686.2108965	12.74090609	16.69573919	17.55602469	5.83490339	21.668477	15.63392163	16.39991533	23.2040004	19.98064315	4.947173644	38.97687661	62.51280382	37.04052148	21.89479849
CG447_00470	20.22933269	18.24163278	41.52203024	2.747700104	2.061500046	1.129807705	3.237296081	1.440358406	3.353539806	3.430728694	5.004221111	11.38829602	0	3.05897059	3.144871203	1.061742175	0	0.975334705	3.500942034	4.333695399	3.908480407	2.342845047	3.867333399	0	0	1.443588023	3.290147569	0	0
CG447_00475	50.94794899	34.96312949	74.19510321	7.144020271	3.607625081	2.636217978	3.237296081	1.440358406	1.341415922	1.372291478	10.00844222	30.60604555	2.281673555	2.039313727	1.886922722	0	3.577658398	0	2.333961356	6.500543099	5.862720611	0	0	3.330107191	2.473586822	2.887176045	3.290147569	4.115613497	0
CG447_00480	25.4739745	9.88088442	46.9675424	4.945860187	6.69987515	5.272435956	5.179673729	0.720179203	1.341415922	2.744582955	6.433998572	13.52360152	1.140836778	4.078627453	1.257948481	9.555679571	10.7329752	0.975334705	9.335845425	13.0010862	10.74832112	7.028535141	0	0	0	47.63840475	19.74088542	16.46245399	0
CG447_00485	481.0085773	319.9886416	458.7843997	177.5014267	167.4968787	221.8189127	169.6343146	208.1317897	88.53345088	131.0538361	255.2152767	217.8011614	151.1608731	228.4031374	153.4697147	230.3980519	289.7903303	220.4256434	297.5800729	192.1271627	234.5088244	124.1707875	168.2290029	213.1268602	155.8359698	258.4022561	279.6625434	292.2085583	227.1585343
CG447_00490	19.48009814	22.80204097	69.43028007	15.38712058	22.1611255	39.54326967	7.122051378	2.160537609	8.048495535	2.058437216	15.72755206	12.81183302	11.40836778	22.43245099	5.031793925	77.50717874	85.86380156	76.07610701	87.52355086	82.34021259	88.91792927	86.68526674	58.01000099	69.93225101	69.26043101	148.6895663	197.4088542	63.79200921	90.31604377
CG447_00495	52.44641808	38.00340162	89.85095068	54.40446206	43.80687598	66.28205202	4.532214513	2.160537609	9.389911457	15.09520625	62.19531953	17.79421253	13.69004133	39.76661767	16.35333026	126.3473188	156.2244167	117.0401646	99.19335764	159.6244472	163.179057	93.71380188	79.28033469	99.90321573	143.4680357	349.3483015	365.2063802	218.1275154	202.526886
CG447_00500	23.22627086	22.04197294	42.88340828	20.88252079	14.43050032	29.37500033	1.942377649	1.440358406	1.341415922	2.744582955	30.7402154	16.37067553	8.556275833	10.70639707	6.918716647	101.9272488	181.2680255	151.1768793	126.0339132	126.3994491	124.0942529	91.37095683	59.94366769	63.27203663	86.57553876	272.8381363	342.1753472	135.8152454	128.6319411
CG447_00505	29.22014722	30.40272129	57.1778777	11.54034044	11.85362527	18.07692328	0.647459216	0	8.048495535	0.686145739	12.15310841	7.829453513	9.126694222	15.80468138	15.09538177	89.18634266	93.01911836	110.2128217	50.18016916	94.61901622	85.00944886	49.19974599	30.9386672	6.660214382	61.83967055	90.94604543	101.9945747	49.38736197	101.263443
CG447_00510	153.5930815	123.1310212	236.8797791	153.8712058	161.8277536	311.8269265	53.09165573	46.09146899	79.81424738	54.20551337	154.4159657	99.64759017	110.0907491	236.0505639	122.6499769	752.7752018	758.4635805	693.4629754	732.8638658	725.1716968	761.1765593	536.5115158	506.6206753	552.7977937	734.6552861	1520.098188	1720.747179	837.5273467	752.6336981
CG447_00515	353.6387048	361.7923834	383.2279184	472.6044179	468.9912605	413.1330174	233.732777	165.6412167	206.5780521	297.7872506	488.2690027	436.3140912	342.8214517	350.2521326	365.4340338	2012.001421	1961.749355	4150.049171	3925.723001	2394.366708	2172.137986	513.0830653	527.891009	749.274118	665.3948551	1342.536861	993.624566	1458.984985	1056.424027
CG447_00520	3317.610561	4156.812069	3952.080452	5061.813132	5923.205008	4241.298124	3261.252072	2777.731186	3379.697417	4534.051042	5992.912225	5166.72755	4698.536269	3737.552233	4392.756096	2270.004769	2918.1767	3760.890623	4886.148099	2566.269959	2256.170315	789.5387808	819.8746807	719.3031532	808.8628907	1729.418451	1898.415148	2006.36158	1551.793843
CG447_00525	224.0211287	190.0170081	162.0039868	481.9465983	568.4586377	838.6939195	162.5122633	141.1551238	220.6629192	159.1858114	438.2267916	229.9012259	350.8073092	623.5201719	269.200975	1409.993608	1693.424975	901.2092676	1144.808045	1165.764062	1610.293928	777.8245556	698.0536786	899.1289416	885.5440822	2247.666551	2493.931858	1570.106549	1508.004246
CG447_00530	790.4424439	554.8496636	511.1974542	1249.104467	1306.991029	2193.70996	388.4755297	463.7954067	431.935927	297.1011049	995.8400012	419.2316472	708.459639	1555.996373	661.6809011	3785.110852	4555.551694	2457.843457	2839.26399	3418.563388	4468.370226	2146.046063	1678.422695	2314.424498	1907.13544	5524.611363	5537.318359	3959.220184	3243.167026
CG447_00535	1679.783848	860.3970126	680.0083312	1669.502583	1547.67116	3138.229201	585.3031314	723.780099	386.3277857	310.1378739	1241.046836	520.3027744	758.6564572	2034.215442	712.6278146	6660.308661	7920.935694	4143.221828	5733.376071	5852.655637	7200.398031	4685.690094	4029.761402	4718.76189	4637.975291	10992.92279	12492.69032	7657.098912	6341.281012
CG447_00540	1269.203318	719.0243586	529.5760578	1263.392508	1042.088273	1960.59297	661.7033189	886.5405989	454.0692897	317.6854771	778.5138272	462.6495258	612.0589313	1475.443481	679.2921799	1449.278068	1893.773846	1048.484808	1563.754109	1557.963496	2097.876859	1438.506859	984.2363501	1112.255802	1209.583956	2497.407279	2780.174696	1607.147071	1562.741242
CG447_00545	1718.744044	894.600074	982.2342562	1810.184829	1557.97866	2428.709963	1496.925708	1890.470408	711.6211468	549.6027368	1414.764797	806.4337119	1009.07013	2008.214192	1138.443375	3613.10862	5096.970665	2555.376928	4276.984185	3482.846536	4639.366244	3066.784167	2384.211041	2710.707253	2790.205935	5817.659731	6725.061632	4772.05385	3259.588125
CG447_00550	1999.706998	1364.322118	1229.324371	2286.636027	2173.851799	2931.474391	2329.55826	2892.959858	1183.128844	954.4287227	1617.793196	1069.788057	1640.523286	2621.537796	1766.159668	3220.264015	4221.63691	2341.778627	3701.662711	3292.163938	4249.495323	2382.673413	2012.947034	1675.043917	1909.609026	3802.410852	4260.741102	3263.681503	2679.375965
CG447_00555	6210.405135	5066.613503	4391.12487	6909.366682	6269.02164	7513.221237	7387.509657	8958.309106	4326.06635	3386.129221	4696.104069	3886.967785	5204.49738	7766.2165	5531.199472	3843.506672	4494.731501	2694.849791	4754.279282	3823.041625	5220.752704	2556.043946	2376.476374	2734.018004	2528.005732	5738.26239	5455.06467	4856.423927	3076.219188
CG447_00560	1014.463573	943.2444281	913.4846652	868.2732329	594.7427633	1074.447127	826.1579599	841.1693091	1104.656012	1300.246175	1919.476241	998.6112072	1860.134366	416.0200002	1123.347994	2253.016894	3408.315901	7803.652976	3560.458049	1328.999922	1444.183511	2087.474937	2272.058372	3276.825476	3438.285682	2114.856453	2757.143663	2621.645798	2164.848201
CG447_00565	1055.671473	833.0345634	543.8705272	642.4122843	411.2692592	991.5945623	421.4959497	502.6850837	685.4635364	697.1240706	1975.237562	673.3330021	1327.363591	448.1391914	683.6949995	1318.683781	2340.981145	3721.877235	1623.270123	809.6787571	824.689366	1682.162744	1711.295029	2777.309397	3037.564617	1642.80317	2187.948134	2148.350246	1639.373037
CG447_00570	693.7911877	534.3278267	396.1610098	356.6514735	195.8425044	513.3093006	202.6547347	291.6725772	334.0125647	326.6053717	1201.013067	366.5607781	701.6146183	369.1157845	450.3455563	1310.189843	2113.203561	3484.870902	1171.648601	762.7303903	761.1765593	1307.307536	1572.071027	2327.744926	2357.328241	1385.844502	1865.513672	1773.829417	1319.161609
CG447_00575	8134.439444	7809.699032	5513.581064	7266.018155	3554.541455	9467.411964	5991.587587	6898.596585	13086.85374	14505.80706	26473.04457	10154.08944	25627.18696	9705.094025	14815.48824	14877.13135	24580.8983	35857.2051	15064.55357	7720.478354	8794.080917	9764.978156	11313.88386	20323.64419	19506.70568	13462.9019	14910.94878	18810.41149	13301.09008
CG447_00580	3380.546263	3082.835939	3148.867408	2908.16579	1535.302159	3709.158695	3190.679017	3904.091459	6753.358461	10138.48944	10932.07846	6326.198439	12568.59878	6374.89471	9068.550601	3691.677541	5268.698268	12532.07563	4000.409764	1733.47816	1424.641109	1527.534971	1705.494029	2644.10511	2184.177164	1644.246758	1510.177734	1697.690568	1310.95106
CG447_00585	5638.739178	4377.231798	3103.261243	1612.899961	1865.657542	2368.453552	1141.470598	1249.510917	1033.560968	944.8226823	2361.277476	1852.733409	1291.997651	1926.641643	916.4154686	15330.49526	16544.28499	10849.62326	12687.41393	19120.98638	11755.73195	26565.51999	25481.85977	26847.32417	25270.16297	19380.1692	19974.48589	13007.39646	16202.15088
CG447_00590	28960.91206	24639.88547	13792.12093	8790.991713	8821.158697	12382.31584	4139.206769	5397.022947	3971.932546	2941.506782	7490.604115	6403.069437	5495.410758	8861.327971	3508.418314	22242.43681	23233.31364	16058.88592	17914.32039	27274.83428	17148.45779	29353.50559	24836.01509	23690.38256	25017.85712	17644.9764	18480.7589	13145.26951	16429.30942
CG447_00595	24086.39212	18388.32591	14340.75628	7587.499067	7778.039674	9359.703629	5337.653778	5343.009507	4598.373782	4062.668919	6598.42298	7717.705858	4505.164435	6713.930617	3343.627063	16902.93542	17250.27624	13083.13974	12885.80065	21313.83626	12571.62723	14061.75597	12230.44188	13160.58362	13325.21221	9390.540088	8718.891059	7893.746688	7791.811412
CG447_00600	2563.88061	2786.409407	2860.255263	2900.47223	2631.504809	2070.184318	4694.079317	3852.958736	3336.101399	3284.579652	2171.831962	3639.272347	4786.951119	2860.64733	3841.774662	1050.063011	882.4890716	1616.129607	1130.804277	1109.426022	919.4700158	3200.326334	3325.906723	2807.280362	2500.796277	1771.282504	1395.022569	1761.482577	1680.425784
CG447_00605	34108.90262	26799.23875	30342.39377	29267.40243	26352.15509	25917.78875	44928.48993	52874.8369	38034.50706	55910.58553	48114.15621	37598.45931	32810.46573	32948.17223	49726.07449	14758.21623	20552.45495	11966.3815	15024.87623	12231.13298	11807.51931	8281.957241	10229.09684	10966.04298	9770.667946	9353.006799	8281.301432	7432.797976	5643.384311
CG447_00610	17003.12874	14517.29942	16418.21917	10586.8885	11556.76926	7868.357459	17345.4324	15469.44928	11473.80109	12272.40268	6749.979391	12878.73926	11212.71427	9488.416942	8611.286328	1384.511796	1476.380366	956.8033458	966.2600014	1828.097176	2967.513749	4111.693058	3946.613734	3616.496409	3534.755568	3484.821487	3053.256944	2086.616043	2400.217284
CG447_00615	293.6999413	283.5053761	277.7211203	200.0325676	223.672755	323.1250036	305.60075	324.0806413	504.3723868	355.4234927	418.2099072	266.2014194	318.8638794	320.1722551	417.0099215	290.9173558	300.5233055	91.68146229	138.8707007	345.2510668	848.1402484	496.68315	423.4730072	336.3408263	375.9851969	586.0967372	552.7447917	253.1102301	355.7904754
CG447_00620	485.5039845	506.2053095	456.7423326	361.0477937	369.0085083	530.2564161	458.4011251	525.7308182	657.293802	439.1332728	614.804308	375.1020001	424.3912813	485.3566669	674.2603859	716.6759678	671.4072261	304.304428	374.6007977	892.0189697	1980.622446	1370.564353	1461.852025	1518.528879	1236.793411	2295.304956	1793.130425	985.6894326	862.1076905
CG447_00625	2275.42531	1601.463344	1291.267071	2272.347986	1900.703043	2785.352595	1625.770092	2488.939325	3303.236709	2227.915214	4242.149725	1264.812627	2267.413096	3463.774365	2627.854377	7884.497388	8851.126878	3597.034393	5286.422472	7864.934867	16728.29614	12016.45225	11534.32186	13363.72016	10908.51788	17279.74863	14075.2513	11846.79345	8793.498443
CG447_00630	946.2832291	913.6017749	940.712226	1367.255572	1439.957782	1589.262838	1752.024639	1736.352058	2124.132113	1905.426717	1932.344238	1455.566585	2304.490291	2250.382697	2386.957243	1672.243925	1951.01638	1133.338927	1643.108795	1422.174374	1520.398878	2567.758172	2591.113378	2447.628785	2231.175313	3187.442354	3135.510634	1685.343727	1762.531278
CG447_00635	553.684328	668.8598684	728.3372517	1122.160722	891.0833949	766.3862264	1289.091299	1309.285791	1633.844594	2188.804907	1369.011918	1380.830892	2014.717749	1575.369854	2129.077804	266.4972858	304.1009639	229.2036557	313.9178024	226.0744433	232.5545842	349.083912	351.9273393	442.9042564	328.9870473	433.0764068	486.9418403	403.3301227	347.579926
CG447_00640	1283.438774	972.1270133	1044.176957	1091.936021	1128.671275	1408.870208	752.9950684	894.4625701	847.104155	682.7150101	983.6868928	696.1095942	618.3335335	873.8459319	601.9283483	3772.369946	4243.102861	1800.467866	1625.604085	2730.950384	2489.70202	6688.822609	6618.941113	7306.255177	6935.937448	7259.804166	7073.817274	4214.388221	4472.012591
CG447_00645	465.2746518	487.2036087	417.9430584	428.6412162	384.9851336	399.9519275	479.11982	468.1164819	262.9175208	308.0794367	304.5425991	359.4430931	390.7365964	476.6895836	437.7660715	238.8919893	267.1318271	299.4277545	193.7187926	205.8505315	266.7537878	398.283658	518.2226755	223.1171818	405.6682388	225.1997315	230.3103299	339.5381135	410.5274717
CG447_00650	441.2991464	472.7623161	405.0099671	346.7597531	300.9790067	282.8285288	516.0249953	483.2402452	332.6711488	369.8325532	298.8234892	437.0258597	342.8214517	356.8799022	397.5117201	135.9029983	112.0999632	161.9055611	65.35091797	108.342385	99.66625039	128.8564776	185.6320032	136.5343948	113.7849938	106.8255137	75.6733941	148.1620859	106.7371426
CG447_00655	2430.516861	2316.687363	2110.816652	1719.510725	1658.992162	1113.990397	2819.684886	2840.386777	1546.652559	1826.519957	1110.222198	1927.469101	1739.776086	1550.898089	1953.593991	261.1885749	228.9701375	357.9478368	213.5574641	241.9646598	179.7900987	152.2849281	168.2290029	139.864502	160.7831434	73.62298916	85.54383681	176.9713804	158.737289
CG447_00660	1573.392542	1235.110553	1711.252197	1241.960447	1215.254277	1153.533667	1788.282355	1500.853459	1531.226275	2074.904714	1565.606319	1981.563507	2009.013566	2138.730271	1950.44912	1252.855766	1401.249539	1359.616579	1353.697587	879.0178835	661.510309	780.1674007	893.3540153	1112.255802	1006.749836	1131.77301	1210.774306	1489.852086	1012.63443
CG447_00665	508.7302554	459.8411596	434.960284	713.302947	625.665264	919.2868691	466.1706357	642.3998491	580.1623864	426.0965038	714.8887302	343.7841861	383.3211573	394.0973777	366.6919823	1154.113744	1290.342129	711.9943348	676.8487933	957.7466833	1060.175311	2963.698984	2741.93938	2654.095431	2545.32084	1948.843831	1967.508247	1777.945031	1250.740364
CG447_00670	537.9504026	554.0895956	433.5989059	912.7859746	667.9260149	1088.00482	484.9469529	738.1836831	566.7482272	408.2567146	656.9827431	355.1724821	438.651741	367.5862992	377.3845444	1123.323221	1397.671881	769.5390824	787.7119577	1124.593956	945.8522586	3668.895344	3362.646391	3133.630867	3129.08733	2091.759045	1921.446181	1269.666764	1174.108569
CG447_00675	2809.62954	2715.72308	2767.000867	1570.585379	1745.059789	1370.080143	3380.384568	2675.465739	1940.358132	2819.372841	1208.161954	3501.189257	1805.944619	1695.179535	1924.661176	1483.253818	1631.41223	3816.484702	2450.659424	1547.85154	939.0124179	1007.42337	887.5530152	735.9536892	831.1251721	629.4043779	638.2886285	746.9838497	777.2653464
CG447_00680	6475.634164	5361.5199	4350.283529	5380.546344	6390.134768	7174.278926	2482.358635	3478.46555	3716.392813	2127.737936	4661.78941	2278.370972	3623.297606	5952.24694	2801.451268	12888.48826	11948.1865	14245.7387	11106.15511	13773.20626	8944.557412	16812.25606	18099.12031	19734.21521	16958.91125	14489.29298	11084.50716	10188.20121	9614.553387
CG447_00685	1000.228116	1374.203002	966.5784088	1146.890023	842.6381439	975.4006518	1930.723383	2145.413846	2113.400786	3483.561916	2580.748316	2074.093412	2357.539201	2606.242943	4049.336161	835.5910914	856.25291	1429.840678	1671.116331	875.4064707	1220.423007	1084.737257	1138.929686	1228.809553	1036.432878	1214.057527	1240.385634	3605.277424	2164.848201
CG447_00690	26.97244358	23.562109	21.10135963	19.23390073	13.91512531	25.60897464	15.53902119	10.80268804	15.42628311	9.606040343	17.15732953	19.21774953	22.81673555	25.49142158	25.15896962	71.1367257	65.59040397	165.8068999	147.0395654	48.39293196	57.65008601	213.1988993	243.6420042	176.4956811	202.8341194	131.3665101	174.3778212	96.71691718	76.63179471
CG447_00695	135.6114525	126.1712934	134.776426	242.3471492	326.7477573	332.1634652	149.5630789	145.476199	171.0305301	146.1490424	155.8457432	119.5771082	169.9846799	221.2655393	139.6322814	285.608645	243.2807711	166.7822346	164.5442756	226.0744433	127.0256132	274.1128705	315.187672	256.4182537	274.5681372	163.1254466	184.2482639	72.0232362	128.6319411
CG447_00700	211.2841414	138.3323819	179.7019014	254.9865697	293.7637566	331.4102601	178.6987437	169.9622919	147.5557515	117.3309213	107.2333095	92.52990515	140.3229237	199.3429168	127.6817708	258.0033484	230.1626903	174.5849122	152.8744688	275.9119404	127.0256132	417.0264184	406.0700069	402.9429701	378.4587837	174.6741507	187.5384115	80.2544632	158.737289
CG447_00705	86.9112071	77.5269393	73.51441419	97.8181237	122.1438777	111.8509628	108.7731483	101.5452676	93.22840661	52.83322189	46.46776746	63.34739661	55.90100211	71.37598043	47.17306805	106.1742175	97.78932956	100.4594746	78.18770543	97.50814649	53.7416056	201.484674	222.3716705	193.1462171	267.1473768	137.1408622	131.6059028	90.54349694	71.15809509
CG447_00710	364.8772229	285.7855802	323.3272846	441.8301767	449.9223851	451.9230819	528.9741796	653.2025371	409.1318563	263.4799637	215.8963965	269.0484935	280.0754289	295.7004904	299.3917385	263.3120593	223.0073735	155.0782181	172.7131404	252.0766157	85.00944886	278.7985606	259.1113378	263.0784681	234.9907481	163.1254466	210.5694444	129.6418252	117.6845419
CG447_00715	246.498165	247.0221105	334.898998	367.0927339	557.1203875	511.8028903	173.5190699	156.9990662	254.8690253	117.3309213	190.1604022	200.7187173	289.7725415	273.2680394	155.3566374	1293.201969	1396.479328	855.3685365	629.0025855	1219.212972	463.1549283	1923.475784	1912.396366	1561.820273	1954.133589	606.3069695	713.9620226	648.2091258	662.3176543
CG447_00720	191.0548087	180.1361237	246.4094253	357.2010135	583.9198881	513.3093006	155.3902119	187.2465928	455.4107057	235.3479884	267.3683851	177.9421253	355.9410747	289.0727208	167.9361222	704.9968039	544.9966294	543.2614308	380.4357011	664.4999612	267.7309079	822.3386115	966.8333498	779.2450827	888.017669	363.7841817	292.8231337	286.0351381	355.7904754
CG447_00725	386.6050247	376.993744	405.6906561	810.0219907	1244.630653	1144.495205	292.0041065	301.755086	922.8941546	352.6789097	594.0725348	363.7137041	794.5928157	737.2119122	353.4835232	1024.581198	850.290146	760.7610701	565.9856289	972.1923346	391.8251608	1391.649958	1610.744361	1208.82891	1558.359698	524.0224522	667.8999566	504.1626534	621.2649071
CG447_00730	0.749234544	0.760068032	0	1.648620062	0	0	2.589836865	0	3.353539806	0.686145739	0	0.711768501	0.570418389	1.019656863	3.144871203	10.61742175	4.770211198	8.778012347	12.83678746	11.55652107	5.862720611	11.71422524	9.668333498	0	12.36793411	5.774352091	9.870442708	4.115613497	8.210549433
CG447_00735	668.3172133	593.6131332	384.5892965	723.7442074	710.7021409	1002.892639	475.2350647	562.4599575	517.1158381	382.1831765	975.108228	417.0963417	910.3877486	1428.029437	610.7339876	3480.390848	3856.715754	1775.109163	2656.048023	2385.699317	2430.097693	3556.438781	3799.655065	4482.324279	3824.165227	4903.868513	3786.959852	5626.043651	3615.378601
CG447_00740	1951.755987	2109.18879	1140.154109	2278.392926	2482.561431	3277.572152	1412.108551	1826.374459	1884.689371	1733.204136	2829.529594	1291.85983	3303.863308	4865.292723	2034.731668	7569.159962	8479.050404	3650.677802	5735.710033	5338.390449	6093.320955	11123.82828	11211.39952	12571.15465	10980.2519	13451.3532	13269.16515	16129.0893	11259.40012
CG447_00745	1069.157694	1308.837152	683.4117763	1186.456905	1338.94428	1496.995209	882.4869117	1101.874181	936.3083139	999.7143414	1121.660418	777.9629718	1770.008261	2306.463825	1339.715132	3265.918929	3593.161585	2460.769461	3074.994087	2710.00419	2891.298381	4580.262067	4350.750074	4625.518888	3858.795442	4439.03317	3800.120443	4553.926335	4127.169515
CG447_00750	227.7673014	373.9534719	362.1265588	256.0856497	300.9790067	239.5192334	288.1193512	239.8196746	211.2730078	354.0512012	125.8204165	404.2845087	378.7578102	345.1538482	256.6214902	442.7464868	424.5487966	367.7011839	376.934759	278.0787881	164.1561771	210.8560542	197.2340034	193.1462171	200.3605326	190.553619	194.1187066	183.1448006	125.8950913
CG447_00755	496.7425027	478.8428604	712.0007152	605.5931029	685.9641403	553.6057754	644.8693793	468.8366611	428.5823872	419.2350464	276.6619386	498.2379508	460.8980582	273.2680394	306.3104552	668.89757	523.530679	452.5553032	870.5675858	804.6227792	759.2223191	1185.479594	1378.704357	1568.480487	1484.152093	1355.529153	1187.743273	786.082178	769.0547969
CG447_00760	3827.839285	2888.258523	3948.677007	1271.635608	1365.743781	1303.421489	2792.491599	2280.807536	1456.106984	1574.704471	1427.632794	2939.60391	1380.982919	1479.522109	1766.159668	1135.002385	1258.143203	960.7046846	7956.474263	665.9445264	2253.238955	2197.588654	2312.665373	2980.445936	3675.750017	10367.84918	15105.06749	11822.09977	9420.23705
CG447_00765	1791.419795	1542.178038	1149.683755	1222.726546	1144.132526	1458.958349	1127.226495	1373.38174	759.2414121	694.3794877	1070.903318	807.8572489	837.9446132	1322.494952	891.2564989	1492.809497	1691.03987	1383.999947	1374.703239	1162.15265	1079.717713	1466.620999	1340.031023	1398.64502	1330.78971	1395.949618	1391.732422	1640.071979	1310.95106
CG447_00770	12229.75546	10365.80782	8052.55111	6774.179837	5852.083256	7602.852648	6951.769604	8304.38639	5212.071567	4445.538242	6981.603339	6572.47034	5912.386601	8671.161966	5978.400157	7577.6539	7937.631433	7002.903183	6801.163392	6701.337653	5788.459483	7857.902288	7713.396465	8851.424913	7781.904141	6910.455865	6435.528646	7416.335522	5736.437204
CG447_00775	6948.401161	5765.876093	3715.881362	3604.982537	3480.842828	4935.376657	3192.621395	3346.672756	2769.353172	2699.297336	4485.926782	3700.484438	3889.682994	5201.26966	3693.965715	7253.822537	7442.722022	7198.945459	6531.590855	6394.367562	5021.420203	6311.624557	6073.647104	6710.16599	6191.387815	5442.326846	5264.236111	5572.540675	4953.698158
CG447_00780	191.8040433	177.8559196	202.845328	416.0017958	354.5780079	257.5961567	299.1261579	311.1174157	466.142033	454.9146248	319.5552624	248.4072069	389.0253412	205.9706864	343.4199354	60.51930395	46.50955918	906.0859411	794.7138418	210.9065094	168.0646575	37.48552075	73.47933459	46.62150067	37.10380233	284.3868405	213.859592	160.5089264	114.9476921
CG447_00785	222.5226596	234.861022	204.2067061	438.5329366	327.7785073	259.102567	321.7872304	335.6035086	513.0915903	469.3236853	340.2870356	312.466372	406.7083113	188.1266913	381.1583898	57.33407743	65.59040397	1005.570081	931.2505811	239.7978121	212.0350621	114.7994073	88.94866819	63.27203663	34.63021551	316.145777	286.2428385	179.0291871	188.842637
CG447_00790	247.2473995	281.225172	247.7708034	478.0998181	358.701008	299.0224392	339.2686293	398.9792785	553.334068	513.9231584	376.0314721	297.5192335	419.2575158	170.2826962	398.7696685	40.34620263	42.93190078	751.007723	744.5336726	201.5168361	183.6985791	77.31388655	117.9536687	26.64085753	32.15662868	280.0560764	250.0512153	121.4105982	134.1056407
CG447_00795	121.3759961	193.8173482	138.1798711	241.2480691	177.804379	143.8621811	191.647928	200.2098184	248.8326536	220.9389279	162.2797418	144.4890057	212.1956407	93.80843143	193.7240661	31.85226524	21.46595039	479.864675	373.433817	109.0646676	101.6204906	28.11414056	19.336667	19.98064315	19.78869457	145.8023903	115.1551649	84.37007669	73.8949449
CG447_00800	361.1310502	427.9183022	287.2507666	527.00888	403.538634	365.6810938	305.60075	386.0160528	585.5280501	597.6329385	660.5571867	336.6665011	674.804954	298.2496325	490.5999077	61.58104612	81.09359037	1685.378371	1617.43522	431.9249748	478.7888499	196.798984	259.1113378	66.60214382	140.9944488	860.3784615	832.4073351	386.8676687	405.053772
CG447_00805	256.9874486	329.869526	243.0059802	273.6709304	195.8425044	192.4439124	189.7055503	242.7003914	305.8428303	335.5252663	378.1761383	187.1951158	414.6941687	251.8552452	291.8440476	79.63066309	75.13082637	1295.244489	1442.388118	390.7548685	459.2464479	187.4276038	216.5706704	73.2623582	84.10195194	697.253015	773.1846788	524.7407209	413.2643215
CG447_00810	204.5410305	205.2183687	157.2391637	157.168446	102.5596273	128.0448732	80.28494281	133.2331526	140.8486719	104.980298	211.6070641	111.7476547	188.8084867	169.2630393	145.2930496	80.69240527	51.27977038	1080.670853	1219.494809	341.639654	427.0014845	175.7133785	203.0350035	116.5537517	74.20760465	633.735142	720.5423177	417.73477	495.3698158
CG447_00815	1027.20056	1278.43443	874.004702	1201.844026	580.312263	1026.618601	1169.311344	1644.16912	1906.152026	1687.918517	2172.546851	927.4343571	2404.883927	2504.787085	1936.611687	308.9669728	368.498815	3843.794073	6749.816242	1495.847195	2572.757228	815.3100764	883.6856818	449.5644708	398.2474783	3741.780155	3694.83572	2800.674985	2378.322486
CG447_00820	21.72780178	5.320476226	31.99238395	33.52194127	22.67650051	32.0112183	31.07804238	50.41254421	57.68088466	31.56270398	33.59977032	27.04720305	41.64054239	45.37473042	55.97870741	12.74090609	17.88829199	14.63002058	17.50471017	13.0010862	25.40512265	9.371380188	9.668333498	6.660214382	4.947173644	4.330764068	6.580295139	28.80929448	21.89479849
CG447_00825	130.3668107	107.9296606	138.8605601	225.3114085	151.0048784	180.3926302	323.7296081	360.8097807	283.0387596	290.9257933	245.2068345	193.6010323	273.8008267	234.0112501	347.8227551	362.0540815	318.4115975	392.0845515	542.6460153	261.4662891	401.5963619	255.3701101	377.0650064	306.3698616	319.0927	278.6124884	167.797526	428.0238037	361.2641751
CG447_00830	2760.929295	3137.560837	2485.876302	3084.018597	2399.070679	1785.849379	5404.989537	4626.4312	2576.859987	5364.287386	2517.838108	5070.638802	2374.651753	1806.322133	3385.139363	734.7255848	1074.490072	1898.976671	2684.05556	1318.887967	1464.703033	606.7968672	543.3603426	616.0698303	591.1872504	1875.220841	1625.332899	3374.803068	2457.69113
CG447_00835	451.0391955	488.7237448	542.5091492	149.4748857	165.4353787	143.4855785	275.8176261	223.2555529	97.92336234	86.45436309	109.3779757	190.7539583	62.17560439	50.98284317	109.4415179	53.08710873	59.62763997	62.42142113	37.3433817	87.39619055	35.17632367	25.77129552	65.74466779	39.96128629	76.68119148	102.4947496	49.35221354	37.04052148	32.84219773
CG447_00840	2843.345094	3617.163766	3951.399763	469.8567178	304.5866318	212.0272459	1471.674798	992.4069417	226.6992909	474.8128513	276.6619386	1747.39167	161.9988224	109.1032844	204.4166282	131.6560296	89.44145996	194.0916063	151.7074881	232.5749864	129.9569735	154.6277731	185.6320032	199.8064315	249.832269	158.7946825	171.0876736	125.5262117	49.2632966
CG447_00845	8061.763693	10762.56334	8417.400425	877.0658732	733.8940164	427.443915	3022.339621	2186.46406	483.58044	1072.44579	541.8856575	2965.227576	235.0123762	172.3220099	372.3527504	196.4223023	151.4542055	276.9950563	189.0508698	295.4135697	152.4307359	171.0276884	141.1576691	136.5343948	168.2039039	105.3819257	151.3467882	148.1620859	205.2637358
CG447_00850	3216.463897	5448.927724	3147.50603	362.1468737	316.9556321	157.043271	1145.355353	847.6509219	202.5538043	426.7826495	186.5859586	1125.306	101.5344732	52.00250003	142.7771526	56.27233525	60.82019277	55.5940782	47.8462078	74.39510436	38.10768397	60.91397122	38.67333399	36.6311791	46.99814961	20.21023232	46.06206597	34.98271473	65.68439547
CG447_00855	8520.295234	14530.98064	9637.875838	1084.242461	898.2986451	417.6522482	3974.104669	2609.209252	824.9707923	1413.460222	576.9152053	3722.549261	324.5680633	195.2642893	552.8683575	87.06285831	95.40422396	98.50880523	65.35091797	128.5662968	65.46704682	98.39949198	69.61200119	43.29139348	118.7321674	64.96146102	115.1551649	45.27174847	68.42124528
CG447_00860	131.8652797	117.810545	126.6081578	71.98974273	62.87575141	80.21634704	53.09165573	42.49057298	22.80407068	35.67957842	38.60399143	63.34739661	29.09133783	27.02090688	13.83743329	102.9889909	139.5286775	53.64340879	38.51036238	140.1228179	53.7416056	161.6563082	141.1576691	149.8548236	158.3095566	88.05886938	72.38324653	59.67639571	104.0002928
CG447_00865	521.4672426	333.6698662	616.7042524	219.8160083	221.611255	264.3750029	189.0580911	135.3936902	87.19203496	79.5929057	80.78242651	195.0245693	69.59104344	50.98284317	39.62537716	357.8071128	267.1318271	169.7082387	114.3641065	294.6912872	154.3849761	463.8833193	386.7333399	429.5838276	457.613562	235.3048477	289.5329861	209.8962884	216.2111351
CG447_00870	272.721374	348.1111588	170.1722551	171.4564865	256.6567557	334.0464781	138.5562723	160.5999623	308.5256622	181.8286208	417.4950184	176.5185883	373.0536263	938.5941427	329.5825021	668.89757	622.5125613	5046.381765	2839.26399	1778.981961	760.1994392	1393.992803	1612.678028	1625.092309	1773.561751	1479.677723	1878.674262	1314.938512	1300.00366
CG447_00875	445.0453191	611.854766	279.0824983	404.4614553	587.5275131	717.8044951	374.8788862	574.703004	845.7627391	472.0682683	869.3046959	506.0674043	1337.060704	2510.395198	1329.651545	751.7134596	696.4508349	5004.442372	2436.655656	2143.012375	959.53194	1019.137595	1444.449025	1315.39234	1449.521878	1621.149349	1727.327474	1140.024939	982.5290822
CG447_00880	176.0701178	315.4282334	115.7171334	254.9865697	291.1868815	347.9807731	247.9768798	394.6582032	549.9805282	314.2547484	470.3967845	301.7898445	968.0000059	1640.118065	964.2175108	155.0143575	132.3733607	714.9203389	401.4413533	388.5880208	160.2476967	208.5132092	253.3103377	166.5053595	274.5681372	303.1534848	305.983724	253.1102301	235.3690838
CG447_00885	493.7455645	478.0827923	372.3368941	347.8588332	328.2938823	346.4743628	323.7296081	385.2958736	241.454866	239.4648628	298.1086005	329.5488161	276.0825002	352.2914463	266.685078	249.509411	244.4733239	170.6835734	156.3754109	114.8429281	180.7672188	224.9131245	92.81600159	69.93225101	93.99629923	170.3433867	197.4088542	232.5321626	229.8953841
CG447_00890	290.7030031	350.3913629	203.5260171	228.6086487	214.9113798	230.4807718	176.756366	208.1317897	138.836548	147.5213338	173.7179614	148.7596167	150.5904547	185.0677207	141.5192041	95.55679571	156.2244167	61.44608643	82.85562814	91.00760339	113.3459318	70.28535141	32.87233389	73.2623582	93.99629923	151.5767424	111.8650174	154.3355061	90.31604377
CG447_00895	332.6601375	383.0742883	317.2010834	262.1305899	237.0725053	206.3782074	374.8788862	408.3416081	268.2831845	282.6920444	288.815047	298.9427705	293.1950519	382.3713238	500.0345213	520.2536655	453.1700638	770.5144171	535.6441312	540.9896424	506.1482128	229.5988146	361.5956728	382.962327	415.5625861	447.512287	348.7556424	475.3533589	287.3692302
CG447_00900	2396.801306	2163.15362	2346.335053	2248.168225	2364.540553	1917.283675	3094.855053	3107.573261	2462.839634	2245.068857	2359.13281	2531.04879	2996.407797	3565.230223	3619.11778	2052.347623	2201.452468	2022.844179	2188.088771	1630.191753	1584.888805	745.024725	964.8996831	895.7988344	700.0250706	1082.691017	973.8836806	1051.539249	848.4234415
CG447_00905	888.5921692	851.2761962	893.0639946	1782.707828	2654.181309	2615.881439	1954.679374	1932.960981	4325.395642	1554.120098	2860.26981	1042.029086	3226.856826	4086.784708	3158.079662	2581.095226	3752.96366	1870.691965	2367.803796	1900.325433	1662.081293	927.7666386	1011.307684	972.3912998	836.0723458	948.4373309	934.4019097	973.3425921	878.5287894
CG447_00910	256.238214	277.4248318	265.4687179	395.119275	635.9727642	623.6538531	423.4383274	496.9236501	856.4940665	271.0275668	581.2045377	207.1246338	636.0165036	946.7513976	650.3593648	589.2669069	652.3263813	512.0507202	518.1394211	448.5374738	325.3809939	196.798984	131.4893356	103.2333229	187.9925985	125.592158	121.7354601	119.3527914	147.7898898
CG447_00915	1630.334368	1644.027154	1745.967337	3387.364688	4233.80572	4858.926336	2373.585487	2234.716067	4554.107057	2379.553422	3573.728762	2234.241325	4115.568676	4738.855272	3227.266829	4283.067932	4433.911308	3200.073168	3057.489377	3198.267205	2406.646811	4261.635141	4331.413407	4135.993131	4308.988244	3907.792777	3895.534722	2533.160108	2829.902705
CG447_00920	784.4485676	798.831502	756.9261905	1444.191175	1809.481665	2193.333358	1127.873955	1325.129733	2354.855652	1038.138503	1860.140476	1024.234873	1772.289934	2356.427011	1488.153053	2455.80965	2802.499079	1670.74835	1920.850196	2189.960742	1502.810717	2478.73006	2364.874374	2534.211572	2528.005732	2384.807413	2161.626953	2208.026641	1680.425784
CG447_00925	1245.227812	1246.511573	1254.509864	2121.77402	2383.094053	2794.391057	2170.283293	2428.444272	3933.702193	1706.444452	2477.804339	1318.907033	2214.934604	3132.385884	2746.730509	2006.69271	2090.545058	1617.104941	1514.74092	2205.128676	2003.096209	3052.727096	3130.606387	2923.834114	2720.945504	4577.61762	5336.619358	2615.472377	2424.848933
CG447_00930	800.9317275	889.2795978	785.5151294	1449.686575	1754.851914	1808.445533	1298.155728	1587.995143	2692.221756	1278.289511	1811.528042	948.7874121	1815.641732	2099.473482	2346.702892	1227.373954	1273.64639	1044.583469	1067.78732	1386.060245	1256.576451	1583.763252	1759.636697	1808.248205	1729.037188	2194.253794	2312.973741	1259.37773	1308.21421
CG447_00935	271.2229049	314.6681654	270.233541	522.6125598	689.0563904	720.8173157	417.6111944	427.0662674	942.3446855	431.5856697	591.9278686	284.7074005	680.5091379	728.0350004	827.1011264	480.9692051	415.0083742	358.9231715	389.7715465	526.543991	456.3150876	513.0830653	605.237677	456.2246852	526.873993	659.7197264	641.578776	411.5613497	429.6854203
CG447_00940	548.4396862	597.4134734	404.329278	872.669553	1179.178026	1320.745207	787.9578661	751.8670879	1667.379992	679.2842814	1007.278221	513.1850894	1052.992346	1354.614143	1410.160247	637.0453047	814.5135621	550.0887737	528.6422472	837.8477772	697.6637527	958.2236242	1121.526686	1092.275159	1009.223423	1231.380583	1325.92947	792.2555982	717.0546505
CG447_00945	2169.034005	1704.832597	2006.671232	2513.046515	2122.829672	2774.054518	3326.645453	3734.849347	3641.273521	2546.286837	2617.207641	1885.47476	2412.299367	2608.792085	2989.514566	3848.815383	4354.010271	2462.720131	3013.144111	3370.170456	3418.943236	4409.234379	4600.193079	4921.898428	4548.926165	4046.377228	4171.907118	3714.341181	2843.586954
CG447_00950	1458.010423	1819.602869	1392.009046	1738.744626	1518.294784	1886.402264	1898.997881	2113.005782	1919.566185	1621.362381	1671.409851	1453.431279	1772.289934	1747.691864	1849.184267	2891.123941	2781.033128	1853.13594	1764.474785	2618.996586	2628.453074	3071.469857	2859.893049	2734.018004	2899.043755	2381.920237	2138.59592	1670.93908	1497.056847
CG447_00955	2213.238843	2076.505864	1429.446943	2128.918041	2280.019051	2913.397468	1608.288693	1962.488328	2593.627686	1730.459553	2228.308172	1273.353849	1750.614035	2284.031374	1684.393016	4650.430725	4924.050509	2636.329708	2835.763048	4029.614439	3964.176253	5517.400086	5715.918764	5507.997294	5365.209817	4518.430511	4148.876085	3300.722025	3237.693327
CG447_00960	4414.489933	4027.600503	2863.658708	5090.389213	5801.576505	7282.363863	2833.928989	3569.928309	5138.964399	3128.824569	5675.501629	2355.24197	3938.738975	6232.652577	3386.397311	16453.81848	17046.34972	14809.48216	13664.17676	16089.56645	14149.67619	22720.91127	24157.29808	22038.64939	22616.00431	17465.97149	15703.87435	13552.71525	12315.82415
CG447_00965	301.1922867	300.2268728	271.5949191	527.00888	625.149889	678.2612255	352.2178136	343.5254798	744.4858369	601.0636672	561.1876532	413.5374992	672.5232805	603.1270347	512.6140061	492.648369	519.9530206	485.7166832	410.7771987	486.8184499	440.6811659	618.5110924	570.4316764	536.1472577	638.1854	489.3763397	463.9108073	259.2836503	322.9482777
CG447_00970	428.5621592	558.6500038	461.5071557	1178.213805	1396.150906	1480.048093	595.6624789	547.3361943	1737.804328	1086.168705	1263.923275	735.9686302	1396.384216	1273.551422	1002.58494	1139.249353	1087.608153	1038.731461	871.7345665	1149.873846	905.7903344	1714.962574	1659.086028	1451.926735	1674.618278	1369.965034	1427.924045	714.0589418	845.6865916
CG447_00975	244.9996959	295.6664646	269.552852	841.3457719	953.4437713	924.9359077	386.5331521	375.2133648	1027.524597	712.9054226	715.6036189	515.3203949	1038.161468	856.0019368	696.2744843	832.4058649	775.1593197	721.7476819	589.3252424	808.234192	648.8077476	1246.393565	1318.760689	1521.858986	1454.469051	1202.508823	1023.235894	553.5500154	662.3176543
CG447_00980	361.8802848	345.8309547	439.7251071	652.3040047	566.3971377	699.3509693	785.3680292	1019.053572	1244.163268	1057.350583	707.0249542	550.9088199	1047.288162	897.2980397	1240.337202	422.5733855	544.9966294	265.2910398	502.9686722	317.0820467	470.9718891	527.1401356	367.3966729	352.9913622	418.0361729	671.2684306	572.4856771	504.1626534	374.9484241
CG447_00985	1702.260884	1776.278992	1627.527447	2594.378438	2464.00793	2843.34939	2840.403581	3278.255732	4291.189536	3580.308465	3397.151246	2347.412517	3830.9299	3581.544732	4482.070439	2663.911116	3008.810713	2075.512253	2682.888579	1895.991737	2504.358821	3137.069518	3215.687722	3240.194297	3082.08918	4847.56858	4507.50217	3302.779832	2821.692155
CG447_00990	8.990814528	10.64095245	29.26962787	22.53114085	10.30750023	15.4407053	45.32214513	61.93541146	50.30309709	17.83978921	20.73177318	9.964759017	19.39422522	21.41279413	49.68896501	6.370453047	7.155316797	1.95066941	3.500942034	9.389673365	29.31360306	2.342845047	7.734666799	0	2.473586822	18.76664429	19.74088542	32.92490798	5.473699622
CG447_00995	10.48928362	9.88088442	14.29446943	17.58528067	2.576875058	11.29807705	20.0712357	26.64663051	27.49902641	4.803020172	7.863776032	5.69414801	10.83794939	11.2162255	33.96460899	1.061742175	0	0	0	0	7.816960815	0	9.668333498	0	7.420760465	8.661528136	23.03103299	12.34684049	2.736849811
CG447_01000	905.8245637	886.9993937	873.324013	1313.95019	1525.510034	1666.466365	1061.185655	1258.873247	1507.751497	1108.125368	1237.472392	896.116543	1276.025936	1474.423824	1257.948481	2747.788748	2479.31727	2159.391037	2281.447226	2400.867251	1849.688353	5006.659866	5305.981424	4675.470496	4830.915063	5192.586118	5241.205078	3389.207715	3790.536988
CG447_01005	283.2106576	304.787281	247.7708034	440.1815567	517.9518866	591.2660322	359.339865	362.9703183	551.3219441	454.2284791	496.8476675	347.3430286	561.862113	607.7154906	471.7306805	765.5161079	604.6242693	591.0528314	486.6309428	554.7130111	442.6354061	1668.105673	1887.258699	1531.849308	1751.29947	1473.903371	1483.856554	987.7472393	988.0027818
CG447_01010	28627.50269	20405.54646	35765.44319	45783.27821	58127.08605	44295.24087	24601.50784	22970.11568	49267.524	27142.55314	16474.61079	31121.36595	35319.73622	24364.19092	16986.07834	11600.595	10594.63907	4784.992064	6158.157038	11952.33191	8099.348524	17559.62363	18280.88498	23597.13955	18616.21442	14256.87531	10051.40082	8988.499878	9474.974046
CG447_01015	1844.615447	1601.463344	2352.461254	875.4172532	1148.770901	1144.118602	1106.5078	867.8159396	698.8776956	508.4339925	493.9881126	1269.083238	393.0182699	371.1550983	266.685078	678.4532495	728.6497605	288.6990727	456.2894451	839.2923423	844.231768	641.9395429	672.9160115	892.4687272	692.6043101	1219.831879	1161.422092	613.2264111	602.1069584
CG447_01020	2527.917351	2026.341374	2587.298966	1394.183033	1795.051165	1707.139442	1410.166173	1265.35486	1064.413534	837.0978013	848.5729228	1493.290316	539.6157959	637.795368	465.440938	919.4687232	784.6997421	440.8512868	570.6535516	1207.656451	1375.785103	1260.450635	1098.322685	1538.509522	1207.110369	2240.448611	1941.187066	1216.163788	1001.687031
CG447_01025	1505.961433	1332.399261	1731.672868	953.4519361	1257.515028	1312.083348	1000.971948	897.3432869	986.6114109	769.8555189	724.8971724	1180.112175	537.3341223	532.7707111	423.9286382	684.8237026	702.4135989	291.6250769	421.2800248	881.1847312	1031.838828	946.509399	964.8996831	1285.421376	1110.640483	1801.597852	1687.845703	866.3366412	919.5815365
CG447_01030	810.6717766	574.6114324	761.0103247	504.4777391	625.665264	650.0160328	527.031802	537.2536854	543.2734486	443.2501473	333.1381483	599.309078	302.8921645	319.1525982	269.8299492	435.3142916	487.754095	194.0916063	305.7489377	578.5483358	588.2263013	475.5975445	520.1563422	416.2633989	440.2984543	750.6657718	750.1536458	388.9254755	517.2646143
CG447_01035	6899.700916	6388.371812	6815.73916	4319.384564	4940.384861	4728.621847	6532.216032	6351.98057	4253.62989	4300.075345	3426.461684	5841.484089	3523.474388	3012.066374	3482.63037	2624.626656	2876.437352	2268.628524	2175.251984	2829.180813	2911.817904	3743.866385	3478.666393	3270.165261	3299.76482	3639.285405	3336.209635	2107.194111	2353.690838
CG447_01040	3084.598618	2920.18138	3120.278469	1875.030551	2277.957551	2241.538486	2802.203488	2475.9761	1947.065211	2033.049824	1624.942084	2840.668088	1700.417217	1482.071251	1582.499189	1129.693674	1243.83257	990.9400605	878.7364506	1176.598301	1125.642357	1485.36376	1432.847024	1228.809553	1328.316123	1407.498322	1306.188585	790.1977915	894.9498882
CG447_01045	13065.90121	9791.95646	12801.7184	15165.10641	18673.06742	19264.35117	10546.46317	9726.020136	16545.6947	11277.49136	13767.32717	13154.19367	13767.61823	12515.77817	10297.56627	23347.71042	21148.73135	13540.57171	12445.84893	22867.46606	13460.80652	17166.02566	18493.58832	19451.1561	18195.70466	17250.87687	14808.95421	11060.71127	11593.2958
CG447_01050	3024.659854	3222.688457	2973.93033	3264.267724	3994.671714	4685.312552	2317.903994	2233.995888	3755.293875	2632.7412	3154.089078	2960.245196	2933.091356	2810.684144	2477.529534	4977.447314	4999.181335	3482.920232	3525.448628	4840.737761	2927.451825	5435.400509	5503.215427	5774.405869	5944.029133	6000.99541	6228.249349	3936.58431	5126.119696
CG447_01055	2700.241297	2822.892672	2286.434419	2842.770528	3752.445459	4522.620242	1465.847665	1625.444461	2924.286711	2177.140429	2958.209566	2173.029234	2638.755467	2788.251693	2166.187285	9108.686116	8713.983306	6820.515594	6546.761604	8832.793507	5251.043427	8996.524981	9623.859164	10250.06993	9800.350988	10184.5135	10067.85156	6578.808175	8046.338445
CG447_01060	2886.800698	3008.349272	1833.776221	1111.719462	1033.842273	1388.910272	958.23964	1152.286725	979.2336234	795.2429113	1077.337316	975.8346151	722.7200987	1151.702427	599.4124513	5668.64147	7575.095382	4219.297935	3988.739958	4827.736675	4074.590825	11575.99738	11563.32686	7349.54657	8375.564979	5440.883258	5142.500651	5175.383973	5397.067828
CG447_01065	2369.828863	2373.692465	1354.57115	1411.218773	1315.752404	2146.634639	876.6597787	1008.971063	914.8456591	649.0938689	1296.808157	1000.746513	897.8385441	1669.178285	719.5465312	4743.864036	5154.213199	3097.663024	2894.112082	4503.431803	5315.533354	8698.98366	9954.51617	7589.314288	8692.184092	9436.734904	8307.622613	5467.592531	5799.38475
CG447_01070	339.4032484	325.3091178	245.0480473	245.0948493	244.8031305	385.6410299	196.8276017	190.1273096	156.9456629	159.8719571	346.7210342	270.4720305	168.8438431	308.9560296	176.7417616	988.4819645	951.657134	655.4249219	623.1676821	842.9037552	978.097222	1459.592464	1461.852025	1172.197731	1318.421776	1319.439453	1329.219618	946.5911044	894.9498882
CG447_01075	24.72473995	31.92285736	40.84134122	51.65676196	58.2373763	54.6073724	14.24410276	7.20179203	52.31522097	32.24884972	37.17421397	24.91189754	65.59811472	55.57129905	15.72435602	16.98787479	9.540422396	31.21071057	12.83678746	20.22391186	5.862720611	16.39991533	15.4693336	0	7.420760465	5.774352091	9.870442708	4.115613497	10.94739924
CG447_01080	37.4617272	34.20306145	54.45512162	42.86412162	86.58300194	71.55448797	12.94918432	7.20179203	28.16973437	15.78135199	28.59554921	32.74135105	40.49970561	45.88455885	15.09538177	18.04961697	11.92552799	52.66807408	53.68111119	28.1690201	5.862720611	9.371380188	25.1376671	3.330107191	34.63021551	27.42817243	3.290147569	0	19.15794868
CG447_01085	89.90814528	65.36585078	94.61577382	103.8630639	214.3960048	195.4567329	22.66107257	23.0457345	75.78999962	51.46093041	95.79508985	71.88861862	91.26694222	93.298603	42.14127412	22.29658567	5.962763997	100.4594746	73.51978272	54.89347506	21.49664224	35.14267571	38.67333399	13.32042876	29.68304186	54.85634486	39.48177083	18.52026074	27.36849811
CG447_01090	46.45254173	41.04367375	49.00960946	53.30538202	96.89050217	100.1762832	8.41696981	12.24304645	22.13336272	21.95666364	41.46354635	38.43549906	30.802593	39.76661767	23.90102114	30.79052306	8.347869596	78.02677642	50.18016916	36.11412833	3.908480407	11.71422524	32.87233389	23.31075034	27.20945504	25.98458441	19.74088542	12.34684049	27.36849811
CG447_01095	80.16809621	69.92625897	83.04406047	57.15216216	102.0442523	88.12500098	22.01361335	19.44483848	30.18185825	26.75968381	43.60821254	25.62366604	31.37301139	28.04056374	16.9823045	27.60529654	25.04360879	84.85411935	63.01695662	33.94728063	21.49664224	37.48552075	46.40800079	33.30107191	34.63021551	57.74352091	42.7719184	20.57806749	21.89479849
CG447_01100	1649.065231	1308.077084	904.6357079	469.3071778	455.5915102	499.3750055	226.6107257	292.3927564	132.8001763	166.7334145	294.5341568	374.3902316	277.7937554	352.8012747	201.271757	411.9559637	405.4679518	2322.271933	1904.512467	649.3320273	473.9032494	534.1686707	614.9060105	622.7300447	554.0834481	575.9916211	565.9053819	681.1340338	736.2125992
CG447_01105	1060.916114	928.0430675	599.6870269	286.3103508	312.832632	289.607375	209.1293268	275.8286347	136.1537161	220.2527822	166.5690741	339.5135751	200.2168545	190.166005	176.1127874	208.1014662	220.6222679	1041.657465	1046.781668	299.7472651	275.5478687	306.9127012	280.3816715	269.7386825	319.0927	235.3048477	371.7866753	331.3068865	344.8430762
CG447_01110	3425.500335	3215.087777	2698.251276	990.2711175	1230.715528	960.7131517	876.0123195	1099.713643	496.9945993	768.4832275	704.1653993	1267.659701	817.4095513	657.6786769	805.7160022	714.5524835	684.5253069	3544.366319	3119.339352	1183.821127	978.097222	1103.480017	1247.215021	979.0515141	1140.323525	866.1528136	1082.45855	1319.054126	1212.424466
CG447_01115	1267.704848	1428.167833	1568.988192	1938.777193	1562.10166	1594.535274	3298.157247	3350.993831	3052.391931	3188.519248	2477.804339	2166.623318	3249.103143	2716.875712	3729.188273	709.2437726	702.4135989	658.350926	710.6912329	743.9510436	736.7485568	1150.336918	924.2926825	889.13862	828.6515853	407.0918224	398.1078559	598.8217638	372.2115743
CG447_01120	745.4883713	826.9540192	886.9377934	1107.323142	931.7980208	1109.847769	1511.169811	1548.385286	1498.361585	1351.707105	1316.825041	1061.958604	1517.312914	1433.63755	1769.304539	743.2195222	736.9976301	664.2029343	760.8714021	697.0026767	658.5789486	993.3662999	1030.644351	725.9633676	779.1798489	508.142984	503.3925781	572.0702761	492.632966
CG447_01125	936.54318	858.1168085	1057.110048	1429.353594	1381.205031	1560.641043	1859.502869	1835.016609	2208.641316	1807.994022	1804.379155	1417.842854	2055.787873	1928.680957	2253.614704	836.6528336	919.4582084	821.2318218	898.5751221	814.7347351	817.8495253	1461.935309	1428.979691	899.1289416	979.5403814	665.4940785	618.5477431	874.5678682	604.8438083
CG447_01130	667.5679787	701.5427938	743.9930992	1176.015645	1061.672524	1244.294886	1341.535496	1255.99253	1412.510966	1184.287545	1258.919054	1089.717575	1510.467894	1492.267819	1656.089176	897.1721375	814.5135621	643.7209054	750.368576	671.7227869	683.9840713	1077.708722	1061.583018	735.9536892	796.4949566	552.8942127	644.8689236	512.3938804	593.896409
CG447_01135	1441.527263	1400.805384	1338.234614	2620.756359	2965.983191	3418.04491	1980.577742	1986.974421	2662.710606	1996.6841	3063.298209	1848.462798	3299.299961	3621.821179	3044.235325	3369.969662	3726.727498	2372.989338	2493.837709	3175.876445	2811.174533	5590.028282	5358.190425	3996.128629	3851.374682	2618.668673	2905.200304	2504.350813	2326.322339
CG447_01140	12895.82497	13106.61315	16713.6382	16399.92284	15485.98835	12258.03699	21122.06201	18856.45207	12305.47896	13488.93908	9959.114901	16506.62331	11511.61351	8626.297064	12081.33721	7646.667141	7996.066521	4759.633361	5494.145032	6078.73008	4624.709442	23597.13531	25636.5531	21309.35591	21723.03947	6644.835668	6425.658203	4732.955522	6292.017716
CG447_01145	623.3631406	728.145175	801.1709769	827.0577313	751.9321418	686.1698794	1322.111719	1569.990662	1452.753444	1373.663769	748.4885005	765.1511388	856.7684201	656.65902	1124.605942	170.9404901	213.4669511	199.9436146	224.0602902	182.7374893	167.0875374	335.0268417	293.9173384	316.3601831	252.3058558	160.2382705	164.5073785	191.3760276	240.8427834
CG447_01150	3515.40848	2943.743489	4150.160957	4142.982217	4430.163599	4564.79973	5835.549915	5162.244527	5472.976963	6066.900623	4621.755641	5535.423634	5485.143227	4339.65961	5137.461597	3812.716149	3854.330648	3164.961118	3027.147879	2976.526457	2570.802988	3359.639797	3188.616388	2987.10615	2955.936252	2646.096846	2753.853516	2761.576657	2260.637944
CG447_01155	17.98162906	27.36244916	37.43789611	19.23390073	23.19187552	16.570513	16.83393962	18.00448007	22.13336272	7.547603127	23.5913281	15.65890703	13.69004133	16.82433825	16.9823045	12.74090609	4.770211198	3.901338821	5.83490339	7.945108232	0	4.685690094	3.867333399	3.330107191	0	1.443588023	0	8.231226994	0
CG447_01160	17.98162906	1.520136065	23.82411571	8.792640333	10.82287524	5.649038524	5.179673729	10.08250884	7.377787573	9.606040343	7.148887302	7.117685012	4.563347111	8.157254907	12.57948481	4.246968698	4.770211198	0	2.333961356	0.722282567	3.908480407	9.371380188	1.9336667	0	9.894347287	1.443588023	0	6.173420246	0
CG447_01165	6.743110896	5.320476226	14.97515845	2.747700104	2.576875058	1.506410273	0.647459216	1.440358406	0.670707961	0.686145739	0.71488873	2.135305504	2.281673555	0.509828432	0	0	0	0	0	2.1668477	0	0	0	0	0	0	0	0	0
CG447_01170	11.9877527	27.36244916	47.64823142	14.28804054	17.52275039	21.46634639	7.122051378	10.08250884	10.06061942	12.3506233	16.44244079	9.964759017	6.274602278	11.72605393	15.72435602	0	0	0	1.166980678	2.889130266	0.977120102	0	5.801000099	0	9.894347287	1.443588023	0	0	0
CG447_01175	38.21096174	31.16278933	78.27923733	16.48620062	15.46125035	14.68750016	9.711888243	5.041254421	8.048495535	8.919894604	10.00844222	10.67652752	3.992928722	9.686740202	7.547690887	6.370453047	7.155316797	1.95066941	3.500942034	4.333695399	0.977120102	0	7.734666799	0	4.947173644	0	0	0	2.736849811
CG447_01180	8.241579984	9.88088442	27.22756081	2.198160083	1.546125035	4.519230819	1.942377649	0.720179203	1.341415922	0	2.859554921	3.558842506	1.140836778	1.529485295	1.257948481	5.308710873	0	1.95066941	0	2.1668477	0	0	0	0	0	0	0	0	2.736849811
CG447_01185	27.72167813	29.64265326	57.85856672	13.73850052	19.58425044	17.70032071	3.237296081	2.880716812	6.036371651	2.744582955	11.43821968	12.81183302	9.697112611	9.17691177	6.289742406	0	0	0	0	5.778260533	0.977120102	0	0	0	0	0	0	0	0
CG447_01190	32.96631994	17.48156474	45.60616436	8.792640333	8.246000184	14.68750016	7.122051378	4.321075218	2.682831845	0.686145739	6.433998572	11.38829602	1.711255167	9.686740202	2.515896962	1.061742175	0	0	1.166980678	3.611412833	2.931360306	0	0	0	4.947173644	1.443588023	3.290147569	0	0
CG447_01195	1389.080845	1285.275043	1671.772234	1101.278202	1188.454777	960.7131517	1811.590887	1674.416647	1167.70256	1375.036061	822.1220397	1317.483496	1026.182682	802.4699514	1101.333895	486.2779159	428.126455	356.9725021	340.758358	415.3124758	297.044511	787.1959358	752.1963462	666.0214382	831.1251721	827.175937	743.5733507	604.9951841	621.2649071
CG447_01200	1047.429893	836.8349036	1021.03353	991.9197376	1016.834898	1006.282062	1250.243746	1175.332459	942.3446855	1120.475991	818.5475961	941.6697271	800.2969996	666.3457602	752.2531918	674.2062808	682.1402013	510.1000508	541.4790346	496.2081232	482.6973303	730.9676547	582.0336766	572.7784368	667.8684419	601.9762055	750.1536458	567.9546626	539.1594128
CG447_01205	275.7183122	191.5371441	341.7058882	445.1274169	471.5681355	436.4823766	457.1062066	422.0250129	410.4732723	445.9947302	395.3334678	397.1668237	408.4195664	326.8000247	352.854549	364.1775659	467.4806974	263.3403704	273.0734787	308.4146559	222.7833832	196.798984	125.6883355	159.8451452	165.7303171	151.5767424	138.1861979	96.71691718	112.2108423
CG447_01210	309.4338667	298.7067367	312.4362603	1098.530502	1067.857024	1101.562512	520.5572098	611.4321433	1313.916896	838.4700928	1263.923275	439.1611652	1099.766654	924.828775	922.705211	251.6328954	351.8030758	207.7462922	208.8895414	205.1282489	229.6232239	421.7121085	344.1926725	246.4279321	272.0945504	245.4099639	240.1807726	288.0929448	254.5270324
CG447_01215	1406.313239	1257.152525	920.9722444	4678.783737	3814.805835	4745.568963	2321.788749	2843.987673	3791.512105	2791.240865	4717.550731	1684.044274	4528.551589	3475.500419	3470.050885	2464.303587	2194.297151	1644.414313	1594.095606	2301.192257	2400.78409	3017.584421	3080.331053	2424.318035	2377.116936	1892.543898	1710.876736	2068.095782	1809.057725
CG447_01220	463.0269482	408.9166014	308.3521262	1141.944163	875.6221446	1137.716359	778.2459779	1006.090347	1083.193357	784.9507252	1058.035321	459.8024518	898.9793809	771.3704171	722.6914025	776.1335296	944.5018172	557.8914514	645.340315	660.1662658	725.0231156	901.9953431	814.0736806	619.3999375	645.6061605	399.8738823	529.7137587	615.2842178	550.106812
CG447_01225	1360.609932	1063.335177	743.3124101	2811.446746	2367.632803	2786.482403	1502.752841	2099.322377	2114.742202	1699.582995	2375.57525	867.645803	1870.401897	1999.547109	1637.848923	1347.35082	1206.863433	983.1373829	1005.937344	1281.329273	1404.121586	1750.10525	1593.341361	1381.994484	1110.640483	772.3195921	766.6043837	1090.637577	957.8974339
CG447_01230	825.6564675	800.351638	460.1457777	1371.102352	1059.095649	1333.173092	921.9819238	1227.185362	1103.985304	922.8660187	1188.859958	602.8679205	935.4861577	1059.423481	926.4790564	674.2062808	620.1274557	533.5080838	624.3346628	759.1189775	866.7055303	1304.964691	1253.016021	932.4300135	957.2781	440.2943469	473.78125	726.4057823	708.8441011
CG447_01235	1860.349373	1792.24042	949.5611833	2798.807326	2166.121173	2843.725993	1996.116763	2794.295308	2401.805209	1954.143064	2303.371489	1219.971211	2154.470255	2426.783335	1967.431425	725.1699052	725.0721021	615.436199	826.2223201	1066.811351	1088.511793	1820.390602	1722.897029	1671.71381	1429.733183	857.4912855	664.609809	1000.09408	952.4237343
CG447_01240	73.42498531	75.2467352	112.9943774	41.76504158	35.04550078	34.64743628	45.96960435	43.93093138	34.87681398	21.95666364	70.77398429	43.41787857	39.92928722	42.82558826	38.36742868	311.0904571	385.1945542	146.3002058	187.8838892	279.5233533	456.3150876	274.1128705	357.7283394	479.5354355	398.2474783	528.3532163	427.719184	590.5905369	421.4748709
CG447_01245	106.3913052	110.2098647	139.5412492	51.10722194	46.89912605	62.51602633	37.55263454	62.65559066	46.27884932	50.08863893	100.0844222	63.34739661	48.48556305	63.72855396	39.62537716	392.8446046	546.1891822	172.6342428	273.0734787	374.864652	530.5762153	374.8552075	402.2026735	422.9236132	492.2437775	405.6482344	533.0039062	697.5964878	511.7909147
CG447_01250	140.8560943	91.96823191	163.3653649	80.78238306	39.16850088	61.00961606	41.43738984	64.09594907	36.88893787	29.50426677	84.35687016	42.70611007	33.65468494	68.82683828	43.3992226	488.4014003	597.4689525	214.5736351	373.433817	483.9293196	721.1146352	611.4825573	651.6456778	855.8375481	1004.27625	778.0939442	862.0186632	1154.429586	725.2652
CG447_01255	86.16197256	86.64775569	133.415048	55.5035421	52.56825118	66.28205202	44.67468592	59.77487385	18.10911495	16.46749773	75.06331667	46.26495258	39.35886883	71.37598043	38.99640292	214.4719193	286.2126719	90.70612759	182.0489858	189.2380324	266.7537878	156.9706182	168.2290029	123.2139661	153.362383	112.5998658	62.51280382	172.8557669	125.8950913
CG447_01260	41.20789992	34.96312949	87.12819459	30.77424117	15.97662536	15.4407053	37.55263454	30.24752653	12.74345126	9.606040343	20.73177318	34.87665656	14.26045972	15.80468138	11.32153633	3.185226524	2.385105599	0.975334705	14.00376814	5.055977966	16.61104173	0	0	0	0	2.887176045	16.45073785	0	2.736849811
CG447_01265	44.95407264	31.16278933	74.87579223	23.08068087	18.55350042	21.46634639	52.44419651	49.69236501	15.42628311	7.547603127	17.15732953	32.74135105	11.97878617	10.19656863	16.9823045	10.61742175	5.962763997	0.975334705	7.001884068	15.89021646	14.65680153	2.342845047	0	0	0	14.43588023	6.580295139	10.28903374	2.736849811
CG447_01270	71.92651622	71.44639504	136.1378041	44.51274169	53.08362619	38.0368594	131.4342209	84.98114595	95.24053049	111.1556097	50.04221111	106.0535067	33.08426655	35.17816179	33.96460899	87.06285831	89.44145996	99.48413993	80.52166679	119.898906	120.1857725	126.5136325	83.14766809	113.2236445	76.68119148	147.2459783	128.3157552	104.9481442	114.9476921
CG447_01275	2066.388872	1277.674362	3496.018808	1167.223004	1382.235781	1028.501614	2942.054678	2059.712521	1411.16955	1633.713004	1152.400633	2756.679405	1115.16795	925.8484319	1043.468265	557.4146416	722.6869965	523.7547367	451.6215224	546.0456203	559.8898184	363.1409823	348.0600059	339.6709335	301.7775923	614.9684977	493.5221354	419.7925767	503.5803652
CG447_01285	20.22933269	34.96312949	79.64061537	37.91826144	49.47600111	57.99679551	10.35934746	17.28430087	30.18185825	16.46749773	25.73599429	46.26495258	30.23217461	46.90421571	10.69256209	6.370453047	23.85105599	14.63002058	14.00376814	12.27880363	24.42800255	2.342845047	21.2703337	3.330107191	2.473586822	20.21023232	16.45073785	2.057806749	2.736849811
CG447_01290	51.69718354	46.36414997	93.25439578	64.29618244	70.09100157	111.8509628	40.78993062	23.7659137	46.94955728	24.7012466	34.31465905	42.70611007	53.61932855	76.98409318	24.52999538	33.97574959	17.88829199	4.876673526	19.83867153	12.27880363	16.61104173	30.45698561	17.4030003	0	9.894347287	21.65382034	26.32118056	8.231226994	8.210549433
CG447_01295	3859.307136	3722.813222	4844.463757	13798.94992	24200.97979	12509.60751	12259.64026	10918.6369	26503.6958	25734.58208	11539.73388	8354.738667	26845.03022	19252.14124	14161.984	4652.554209	5099.355771	2779.70391	3750.675899	3475.62371	2927.451825	5137.859188	5839.673433	4965.189822	5538.360894	5166.601533	5869.623264	4459.267224	3588.010102
CG447_01300	1374.096154	1249.551845	1041.454201	1789.851848	1967.186419	2757.107402	1047.589012	1145.805112	1615.735479	1145.863384	1939.493125	1206.44761	2010.724821	3032.96934	1678.732248	2990.927706	3481.061622	2313.493921	2581.36126	2445.64877	1999.187728	4254.606605	4464.83641	3946.177021	4348.565633	4322.10254	4668.719401	2471.425905	2876.429152
CG447_01305	2061.893465	1903.210353	2466.817009	3277.456684	3705.546333	4269.919919	2891.552859	2833.905164	3717.734229	2477.672263	2627.216084	2594.396187	3631.283464	4481.901743	3139.839409	2008.816194	2513.901301	1534.201491	1707.292732	1757.313484	1172.544122	2319.416597	2525.36871	1754.96649	2038.235541	1970.497651	2461.030382	1343.747807	1688.636333
CG447_01310	2834.35428	2369.892125	1490.028265	2366.86887	2472.769305	2584.246823	2744.579617	3708.202716	2012.123884	1676.25404	2193.278624	1370.154365	1923.450807	2309.522795	1794.463508	6012.645935	6841.675411	3807.706689	4723.937785	4343.085073	5099.589812	9854.006268	9749.5475	8395.200228	8444.82541	5139.173361	4928.641059	7062.392761	5744.647754
CG447_01315	1768.942758	1801.361237	1185.760273	1965.155114	2006.35492	2097.299703	2200.066417	2845.428031	2070.475476	1801.81871	1845.842701	1289.012756	1921.169134	2003.115908	1729.679162	5222.709757	5744.526835	3846.720077	4030.751262	3817.263364	4585.624638	7787.616936	7200.97479	5894.289728	6493.165407	3949.65683	3767.218967	5803.015031	4669.065778
CG447_01320	782.9500985	888.5195298	539.7863931	767.1578691	660.7107648	815.7211629	1104.565423	1479.968262	1019.476101	778.0892678	717.7482851	607.1385315	626.319391	794.3126965	845.3413794	1806.023439	2174.023753	886.579247	1046.781668	1407.728722	2206.33719	2082.789247	2273.992039	2391.016963	2025.867607	2663.419902	2424.838759	3041.438374	2044.426809
CG447_01325	1196.527567	1143.902389	699.0676238	1074.900281	1009.104273	1284.59136	991.26006	1678.017543	782.7161907	590.7714811	1027.295105	496.1026453	762.6493859	1223.588236	934.0267473	3403.945412	4265.761364	1764.380482	2344.464182	2348.862906	3714.033507	5023.059781	4528.647411	4365.770527	4083.891843	5370.147444	5448.484375	5741.280829	4551.381236
CG447_01330	378.3634447	357.9920432	189.2315476	243.4462292	220.0651299	268.8942337	251.8616351	298.15419	163.6527425	124.8785245	297.3937118	172.9597458	189.3789051	345.1538482	231.4625205	1426.981483	1902.121715	874.8752306	1065.453359	934.6336411	1589.774406	1602.506012	1552.73436	1585.131023	1390.155794	2132.17951	1941.187066	2222.431289	1362.951206
CG447_01335	2751.93848	2407.135458	2699.612654	2818.590767	3295.823199	3989.351006	1314.989668	916.7881254	1810.240787	1480.702504	1708.584065	2157.370327	1686.727176	1422.931153	1115.800303	2594.897875	2704.709749	855.3685365	1525.243746	3411.340562	2461.365537	5676.713549	6282.483107	4552.25653	5058.485051	2163.938446	1901.705295	1858.199494	2110.111204
CG447_01340	1072.154632	1146.942661	943.4349821	2595.477518	2956.706441	3576.594591	1732.600863	1353.936902	3216.715382	2708.903377	3105.476644	2015.016627	3339.229248	2877.981497	2059.261664	3878.544164	4022.480593	4177.358542	3686.491962	4212.351928	3531.312048	2361.587807	2693.597713	2753.998647	2859.466366	3165.788534	3355.950521	2640.166058	2616.428419
CG447_01345	645.8401769	737.2659914	633.0407888	1682.691544	1739.390664	2145.128229	1325.349016	1110.516331	2436.682023	1965.121396	2002.403333	1269.083238	2001.027708	1676.825712	1515.198946	1423.796256	1763.78559	1259.157104	1490.234326	1412.062418	1287.844294	1126.908468	1138.929686	925.7697991	1078.483854	1293.454868	1299.60829	1197.643528	990.7396316
CG447_01350	662.3233369	723.5847668	688.1765995	1361.210632	1487.887658	1789.238802	1134.996006	1086.750417	1910.176274	1742.124031	1747.188057	1072.635131	1650.220399	1375.00728	1339.715132	2348.57369	2350.521568	2217.91112	2207.927443	2334.417255	2049.020854	1726.6768	1778.973364	1834.889062	1845.295769	2188.479442	2503.8023	2066.037976	1748.847029
CG447_01355	537.2011681	513.0459218	473.7595581	969.3885967	921.4905206	1162.948731	725.8017813	683.4500636	1105.997428	939.3335164	1036.588659	713.1920382	941.76076	873.3361035	875.5321429	2156.398357	1979.637647	2192.552417	1776.144592	2306.248235	2028.501331	1707.934039	1525.663026	1318.722448	1503.940788	1621.149349	1858.933377	1275.840184	1445.0567
CG447_01360	1622.092788	1510.25518	1163.297536	2463.587913	2350.625428	3272.676318	1640.014195	1815.571771	2279.065652	1990.508788	2732.304727	1561.620092	2120.81557	2267.716864	2201.409842	5314.019584	5439.233318	5615.977233	5095.03764	5717.588797	5057.573647	4144.492888	4414.561075	4259.207097	4400.510956	5513.062659	5441.90408	4109.440077	4173.695962
CG447_01365	535.702699	598.1735414	508.4746981	868.8227729	792.6467677	964.4791773	713.5000562	795.7980193	737.1080494	640.86012	930.070238	587.2090135	769.4944066	807.5682358	823.3272809	1465.204201	1503.80908	1562.486198	1448.223021	1516.79339	1329.860459	1061.308806	1239.480355	1152.217088	1244.214171	1349.754801	1345.670356	1144.140552	1067.371426
CG447_01370	830.1518748	875.5983732	795.0447757	1252.951247	1081.772149	1264.631424	1274.199737	1388.505503	1211.298578	1239.179204	1376.160806	1027.081947	1237.237485	1228.68652	1342.231029	2792.381919	2772.685259	2561.228936	2582.528241	2625.497129	2409.578171	2042.960881	2022.615368	2111.287959	1917.029787	2511.843159	2329.424479	2308.859172	1948.637066
CG447_01375	256.238214	214.3391851	284.5280105	442.9292568	412.8153842	442.1314151	563.2895181	508.4465173	666.0130055	811.0242633	622.668084	459.0906833	502.5386006	481.2780395	571.7375847	537.2415403	782.3146365	431.0979397	563.6516675	520.7657305	479.76597	281.1414056	233.9736707	303.0397544	269.6209636	368.1149458	417.8487413	434.197224	276.4218309
CG447_01380	1096.879372	1027.61198	1209.584389	2057.477838	1806.90479	2101.818934	2246.68348	2196.546569	2561.433704	2524.330173	2109.636643	1755.932892	2378.074263	2096.414511	2590.744897	2920.852722	2973.034129	2128.180327	2245.270825	2873.962332	2592.29963	2431.873159	2523.435043	2697.386825	2681.368115	3344.793449	3250.665799	2261.529617	2003.374062
CG447_01385	1836.373867	1520.896133	2005.309854	2608.666479	2409.893554	2720.576953	2588.541946	3134.940071	2317.966714	1904.740571	2190.419069	1385.813272	2079.175027	2332.465075	2478.158508	2624.626656	2834.698004	1925.310708	2066.722781	2501.986811	2322.614482	2291.302456	2606.582711	2434.308357	2481.007582	2711.058307	2849.267795	2170.98612	2211.374647
CG447_01390	5346.537706	3813.261318	3366.687894	3283.501624	2868.577314	3384.527281	3812.239865	4519.844678	3249.580072	3563.154822	3911.156243	3005.798381	3150.99118	3485.696987	3633.584188	2492.970626	2473.354506	2291.061223	2247.604786	2219.574327	2196.565989	1799.304996	1925.932033	2201.200853	1870.031637	2578.248209	2112.27474	2422.038543	1683.162634
CG447_01395	6582.025469	4552.807514	4762.100386	4080.884195	3715.338458	4370.096202	5456.138815	6275.641575	4370.333075	4155.298594	5804.181601	4000.138977	4127.547462	4661.871179	5078.338019	3157.621227	4398.134725	2546.598915	3540.619377	2503.431376	2833.648295	1311.993226	1111.858352	1282.091269	1125.482004	1328.100981	1638.49349	1823.216779	1135.792672
CG447_01400	148.3484397	149.7334024	154.5164076	173.1051066	208.7268797	252.3237207	46.61706357	25.2062721	99.26477826	62.43926223	114.3821968	109.6123492	119.2174433	87.18066182	44.65717108	314.2756837	189.6158951	493.5193608	217.0584061	355.3630227	220.829143	248.341575	398.3353401	343.0010407	393.3003047	184.7792669	286.2428385	150.2198926	213.4742853
CG447_01405	23.97550541	34.96312949	29.95031689	36.81918139	46.38375104	54.6073724	11.00680668	10.80268804	35.54752194	23.32895512	21.44666191	18.50598103	27.95050105	15.80468138	9.434613609	54.1488509	21.46595039	96.55813582	36.17640102	56.33804019	22.47376234	67.94250636	83.14766809	79.92257258	93.99629923	31.7589365	72.38324653	22.63587423	65.68439547
CG447_01410	153.5930815	138.3323819	144.9867613	111.0070842	151.0048784	163.8221172	29.78312394	28.08698892	52.98592894	36.36572416	59.33576461	60.5003226	49.62639983	47.92387258	26.41691811	480.9692051	394.7349766	690.5369713	345.4262807	648.6097448	370.3285186	576.3398816	711.5893455	606.0795087	643.1325737	373.8892979	414.5585937	314.8444325	522.7383139
CG447_01415	459.2807755	562.4503439	454.7002655	391.2724948	492.698511	555.8653908	271.2854116	228.2968073	488.9461037	422.6657751	505.4263323	478.3084328	355.3706563	412.4512012	314.4871203	779.3187561	875.3337548	1875.568638	1176.316523	1047.309722	570.6381395	245.9987299	232.040004	133.2042876	217.6756403	207.8766753	197.4088542	131.6996319	260.0007321
CG447_01420	1673.040737	2204.957362	1566.946125	1427.704974	1673.422662	2115.376626	780.1883555	826.765725	1662.685036	1364.743874	1761.485831	1377.983818	1303.406019	1521.837869	985.602635	1819.826087	1699.387739	4527.503702	2346.798144	2574.93735	1520.398878	1522.849281	1670.688029	1525.189093	1513.835135	1507.105896	1253.546224	1018.614341	1012.63443
CG447_01425	549.9381553	671.9001406	496.2222958	425.3439761	461.7760103	606.7067375	270.6379524	240.5398538	384.3156618	349.2481811	438.9416803	323.1428995	318.8638794	338.5260786	271.7168719	1467.327685	1462.069732	3799.904012	1905.679447	2002.167275	1210.651806	1304.964691	1135.062353	982.3816213	1063.642333	988.8577955	1121.940321	847.8163804	955.1605841
CG447_01430	687.7973114	852.7963323	630.9987218	563.2785213	633.9112642	799.1506499	418.9061129	433.5478802	571.443183	497.4556606	618.3787516	527.4204594	433.5179755	497.5925493	416.3809473	1552.267059	1482.34313	3927.672858	2130.906718	2025.280317	1117.825397	1323.707452	1328.429023	1108.925695	1127.955591	1066.811549	1026.526042	777.850951	998.9501811
CG447_01435	4296.86011	5199.625409	3842.489519	3176.89086	3631.847706	4524.126653	2383.297375	2445.728573	3362.929718	3010.807502	3402.870356	3115.41073	2630.769609	3038.577453	2324.688793	5840.643702	5720.675779	16316.37428	9201.642647	8249.189193	4839.675864	5208.14454	5605.699762	5371.462899	4999.118967	4681.555958	4066.622396	3736.977055	3809.694937
CG447_01440	636.1001279	864.9574208	697.7062458	433.5870764	460.7452603	599.1746861	368.404294	411.2223249	433.9480509	413.0597348	434.652348	507.4909413	338.2581046	388.9990934	345.3068581	580.7729695	608.2019277	2368.112664	1028.109977	1081.979285	593.1119018	745.024725	543.3603426	422.9236132	516.9796458	467.7225194	444.1699219	337.4803068	413.2643215
CG447_01445	5871.751121	6366.329839	5434.621138	3865.464506	4510.562101	5143.637877	3412.110069	3635.464617	4311.981483	4357.025441	3989.079115	4149.610362	3002.111981	3377.61336	2780.695118	3013.224291	3192.463844	10383.41327	5203.566844	4479.596478	2425.212093	2623.986453	2792.214714	2560.85243	2372.169762	2452.656051	2625.53776	1732.673282	1773.478678
CG447_01450	3096.58637	3294.89492	3037.915097	1873.931471	1917.710418	2115.753229	1953.384455	1846.539476	1897.432822	2193.607927	1843.698035	2680.520175	1542.411324	1650.824462	1488.782028	1223.126985	1293.919787	4092.504423	1735.300268	1742.867833	938.0352978	782.5102457	620.7070106	609.4096159	613.4495318	588.9839133	611.9674479	481.5267792	468.0013177
CG447_01455	3367.809275	3392.183628	3397.3189	1845.90493	2047.584921	2165.088165	2309.487024	2159.097251	2395.098129	4009.835698	3024.694218	4145.339751	2396.89807	2642.440761	2293.240081	1091.470955	1297.497446	5533.073783	2968.798845	1699.530879	745.5426377	456.8547842	382.8660065	352.9913622	343.8285682	404.2046464	371.7866753	393.041089	374.9484241
CG447_01460	20517.03875	19021.46258	21783.41003	12634.47462	15299.93797	13936.17804	16010.3715	14553.38133	16133.88001	23252.1068	19368.48037	26120.48046	15824.54694	16545.97192	16027.5216	7004.313126	8601.883343	31340.43008	18426.62491	9963.888006	5295.990952	5789.170111	5454.87376	5108.384431	4447.509106	5368.703856	5172.111979	5111.591964	4127.169515
CG447_01465	8298.521809	7136.278756	9640.598594	5825.124221	7816.177425	5092.419928	10014.89916	9142.674982	9802.396853	15982.39269	7883.792917	13118.60525	8072.561039	6715.460102	8704.374516	2334.771042	3111.370254	8214.268887	5366.944138	2988.082978	1752.953463	1276.850551	1438.648025	1335.372984	1103.219723	1439.257259	1411.473307	1473.389632	1122.108423
CG447_01470	187.308636	211.298913	168.130188	214.3206081	243.2570054	299.0224392	121.7223326	158.4394247	139.5072559	153.0104998	283.0959372	141.6419317	172.8367718	348.7226473	218.8830357	225.089341	306.4860695	446.703295	354.7621261	259.2994414	248.1885059	276.4557155	239.7746708	386.2924341	244.8850954	210.7638513	282.952691	273.6882976	240.8427834
CG447_01475	1067.659225	1120.34028	837.928184	1282.626409	1508.502659	1575.328543	973.7786611	1201.258911	859.8476063	926.9828931	1715.018064	930.2814311	1011.351803	1721.180785	1223.983872	203.8544975	292.1754359	333.5644692	387.4375851	226.7967259	213.0121822	309.2555462	181.7646698	186.4860027	163.2567302	181.8920909	197.4088542	191.3760276	186.1057872
CG447_01480	415.8251719	367.1128596	437.002351	478.6493581	415.3922593	488.453531	466.1706357	470.2770195	409.8025643	272.3998583	439.6565691	325.278205	509.3836213	822.3532603	471.1017062	203.8544975	347.0328647	176.5355816	164.5442756	187.7934673	119.2086524	590.3969519	460.2126745	476.2053283	462.5607357	183.3356789	177.6679687	141.9886657	251.7901826
CG447_01485	977.0018454	958.4457888	771.901349	998.5142178	840.5766438	1001.009626	855.2936246	1068.745937	842.4091993	1057.350583	1684.277848	881.1694045	1230.962883	1500.934903	1213.920284	621.1191721	794.2401645	630.0662196	902.0760641	447.0929087	383.0310799	627.8824726	522.0900089	579.4386512	613.4495318	561.5557408	720.5423177	670.845	468.0013177
CG447_01490	1937.520531	2116.78947	1886.869964	2171.782162	1771.343915	2170.360601	2267.402175	2820.941938	2285.102024	2509.234967	3522.256774	2179.435151	3075.695953	3400.045811	3358.093471	665.7123434	1005.32201	754.9090618	1050.28261	546.0456203	491.4914112	412.3407283	498.8860085	562.7881153	509.5588853	460.5045792	625.1280382	609.1107976	402.3169222
CG447_01495	12214.02154	9253.828294	8605.270594	10689.65248	10920.79649	14157.99695	5522.179655	5848.575307	10868.1518	7552.406147	12423.33635	9986.82384	9713.654744	9352.802579	6085.325778	29258.4291	25110.39175	33195.51669	21557.63407	35171.54958	24136.82076	19747.8409	19634.45167	23510.55677	21124.43146	21512.34871	15532.78668	15133.11083	13473.51162
CG447_01500	35644.83343	26606.18147	19853.65665	30661.03592	30796.74919	44560.36908	11698.29312	13829.60123	28159.67375	16175.19965	31806.1145	21792.92797	23594.21582	25087.12764	14156.95221	30087.64974	30484.03466	29197.61974	22954.50994	34373.42734	22987.72752	30182.87274	29389.80017	32135.53439	29705.30414	28893.41427	25534.83529	20215.8935	20726.16362
CG447_01505	7525.31176	9303.992784	9042.953634	2587.783958	3577.217955	2594.03849	6460.348059	4275.703928	2898.799808	3649.609185	1374.016139	7309.150739	3829.218644	5369.513042	2504.575426	440.6230024	386.387107	1090.4242	409.610218	762.0081077	333.1979547	527.1401356	500.8196752	489.5257571	442.7720411	183.3356789	220.4398872	403.3301227	399.5800724
CG447_01510	463.0269482	504.6851735	518.0043444	223.1132484	164.4046287	194.7035278	512.14024	431.3873426	270.9660163	360.9126586	67.91442937	621.3739015	333.1243391	706.6222063	309.4553264	20.17310132	13.11808079	0.975334705	2.333961356	15.1679339	8.794080917	2.342845047	0	6.660214382	7.420760465	4.330764068	0	6.173420246	5.473699622
CG447_01515	1760.701178	1653.14797	1865.087916	1052.91868	1028.688523	1101.562512	2208.483386	1905.594171	1283.06433	1760.649966	789.2371582	1933.163249	1288.004722	2404.350884	1332.167442	893.986911	996.9741404	1146.993613	1064.286378	720.1157189	718.1832749	627.8824726	570.4316764	622.7300447	697.5514838	640.9530821	519.843316	819.0070859	618.5280573
CG447_01520	0	0	0	0	0	0	0	0	0	0	0	0	0	0	0	0	0	0	0	0	0	0	0	0	0	0	0	0	0
CG447_01525	6323.539551	6924.979843	5841.673172	4140.784057	3831.813211	4318.50165	13029.46927	9847.010242	9762.825083	14400.14062	3222.003507	12008.95815	13899.38488	21650.37418	13260.03494	454.4256507	485.3689894	158.979557	204.2216187	301.9141128	238.4173049	320.9697714	332.5906723	183.1558955	264.6737899	238.1920237	177.6679687	205.7806749	240.8427834
CG447_01530	27758.39062	37746.49862	27292.22627	17585.83021	12704.50941	15241.48254	67193.96491	59746.78686	36633.39813	51041.69536	10276.5255	61419.21574	53539.46998	86564.78907	71361.53042	249.509411	437.6668774	71.19943348	217.0584061	104.7309722	127.0256132	145.2563929	152.7596693	113.2236445	121.2057543	102.4947496	105.2847222	144.0464724	79.36864452
CG447_01535	439.0514428	509.2455817	659.5876606	745.7258082	918.3982705	866.9391122	936.8734858	826.0455458	1335.379551	1136.257343	1215.310841	950.2109491	1498.489108	1584.546766	1393.177943	545.7354777	595.0838469	402.8132333	359.4300488	328.6385678	292.1589105	262.3986453	262.9786712	239.7677177	252.3058558	319.032953	296.1132812	218.1275154	260.0007321
CG447_01540	5124.015046	5588.020174	9716.155075	6423.023763	9529.799338	11664.51135	5562.322126	6428.319566	15481.95187	3111.670925	21380.89214	3276.270411	16621.99185	28842.01404	17698.70616	47202.9336	51313.16186	20311.34524	23885.76052	29979.78249	36143.67257	8007.844371	9057.294821	13203.87501	9414.471444	16091.67569	11574.73915	11145.08135	8254.33903
CG447_01545	143.1037979	164.934763	152.4743405	128.0428248	177.289004	192.0673098	104.888393	154.1183494	85.85061904	42.54103581	92.2206462	92.52990515	111.2315858	165.6942403	145.9220238	2087.385115	2757.182072	480.8400097	1086.459011	2102.564551	1618.110889	4568.547842	5039.135419	5281.550005	5261.31917	2240.448611	2428.128906	1123.562485	1092.003075
CG447_01550	491.4978609	452.2404792	645.2931912	438.5329366	504.5521363	520.4647493	312.7228014	227.5766281	279.0145119	298.4733964	242.3472795	467.6319053	304.0330013	390.5285787	186.8053495	810.1092792	830.0167484	503.2727079	479.6290587	555.4352937	219.8520229	894.966808	1247.215021	1138.896659	1147.744285	555.7813887	526.4236111	617.3420246	621.2649071
CG447_01555	299.6938176	247.7821785	251.1742485	294.5534512	375.1930084	440.6250049	101.0036377	110.9075973	109.3253977	115.9586299	205.8879543	182.9245048	216.7589878	347.7029904	145.9220238	949.1975041	810.9359037	609.5841908	548.4809187	631.9972457	274.5707486	1058.965961	959.098683	809.2160474	895.4384295	508.142984	503.3925781	561.7812424	563.7910611
CG447_01565	4492.410326	4153.011729	4500.715802	5946.572565	4864.624734	5099.95198	5129.171911	5291.156604	4910.923692	4536.795625	5169.360408	4163.845732	10014.83565	8534.018118	8893.695762	5216.339304	6223.933061	5259.004731	6012.284453	3916.938358	3630.001178	6260.081966	7081.087454	6267.261733	6777.627892	7469.124429	9001.84375	5455.245691	5711.805556
CG447_01570	16086.81489	8918.638291	8601.867149	10036.2494	5121.796865	5791.770897	19313.06096	26980.07348	16712.03027	13343.47618	16482.47456	9300.679005	9529.980023	8135.842113	21370.65777	9029.055452	11068.08253	9126.206837	10142.22907	12719.396	24509.10351	9310.466217	8568.077146	8834.774378	7895.689135	7678.444693	7146.200521	8280.614356	6853.071927
CG447_01575	203.791796	157.3340827	174.9370782	408.3082355	432.9150097	591.6426348	285.5295143	286.6313228	418.5217678	224.3696566	338.8572581	150.8949223	511.6652948	519.0053434	357.8863429	391.7828624	358.9583926	214.5736351	269.5725366	333.6945458	280.4334692	417.0264184	487.2840083	542.8074721	541.715514	505.2558079	575.7758246	269.5726841	309.2640287
CG447_01580	1035.44214	1037.492864	624.8725206	1204.042186	1281.737654	1710.905468	641.6320832	821.7244706	843.0799072	683.4011558	1063.754431	601.4443835	1308.539784	1573.33054	777.4121614	1897.333266	1998.718492	1627.833623	1626.771065	1760.202615	1450.046231	2424.844624	2548.57271	2444.298678	2589.845402	1919.97207	2033.311198	1623.609525	1850.110472
CG447_01585	427.8129246	342.7906826	245.7287363	335.7689527	377.7698835	509.5432749	150.2105382	177.8842631	180.4204416	114.5863384	270.9428288	143.0654687	260.6812037	355.3504169	129.5686936	1199.768657	1142.465582	970.4580317	939.4194458	1095.702653	871.5911309	1782.905081	1630.081028	1385.324591	1748.825883	1153.42683	1286.4477	1045.365828	1133.055822
CG447_01590	346.8955939	381.5541522	225.3080657	292.9048311	305.1020068	376.6025683	156.0376711	189.4071304	130.7880524	109.7833182	190.875291	121.7124137	199.0760177	230.4424511	124.5368996	809.047537	596.2763997	707.1176613	593.9931651	681.8347428	564.7754189	1159.708298	1212.409021	1025.673015	1157.638633	876.2579298	783.0551215	588.5327301	676.0019033
CG447_01595	1057.919176	1035.21266	719.4882944	934.7675754	926.1288957	1033.77405	740.6933433	859.1737892	605.649289	436.3886899	471.1116732	529.5557649	665.1078414	658.6983337	442.1688911	1539.526153	1468.032496	1242.576414	1240.500461	1217.768407	1000.570984	1909.418713	1937.534033	1605.111666	1778.508925	1495.557192	1388.442274	1228.510629	1258.950913
CG447_01600	2096.358254	2322.767907	2172.078664	3570.911055	4652.290229	6265.913531	1560.376711	1140.763858	6441.479259	5571.503399	3621.626307	5017.256165	4299.813815	4290.716081	3217.203241	1109.520572	707.1838101	5950.517037	2973.466768	3253.882962	709.3891939	185.0847587	191.4330033	289.7193256	222.622814	817.0708208	618.5477431	380.6942485	243.5796332
CG447_01605	4501.40114	5115.257858	5050.71253	7406.700401	9736.464718	13784.78381	3271.611419	2776.290827	13385.98949	9741.211054	6341.777926	9698.557597	7950.491504	8133.29297	6744.490782	1938.741211	1459.684627	9954.266001	5411.289404	5964.609435	1321.066378	405.3121931	440.8760075	569.4483296	462.5607357	1982.046355	1826.031901	1026.845568	629.4754566
CG447_01610	683.3019041	766.9086446	788.9185745	1086.990161	1421.919657	2038.926305	495.3063004	407.6214289	1450.070612	1125.279012	729.9013935	1244.883109	838.5150316	1058.403824	864.2106066	920.5304653	556.9221574	4066.170386	1767.975727	2598.772674	564.7754189	187.4276038	203.0350035	273.0687897	197.8869457	769.4324161	733.702908	390.9832822	251.7901826
CG447_01615	1397.322425	1383.323819	1722.82391	1922.840533	2747.464186	3859.046517	1024.28048	881.4993444	3426.646974	2280.06229	1399.752134	2553.825382	1467.116096	1649.804805	1508.280229	1329.301203	1066.142203	4787.918068	2744.738555	3041.531888	615.5856642	140.5707028	164.3616695	186.4860027	160.7831434	694.3658389	467.2009549	306.6132055	246.316483
CG447_01620	19693.62999	11781.81457	22108.77938	20829.21541	22732.67638	16711.36236	9376.504369	11322.65743	11778.30251	9182.688422	17508.33989	12700.08537	14251.90345	12014.10699	7509.952433	9092.759983	8566.106759	4722.570643	4309.659644	10515.71189	6301.447537	17433.10999	15569.88427	15514.9694	15360.97416	8880.953516	8333.943793	7467.780691	7879.390606
CG447_01625	1705.257822	1403.845656	1453.951747	1654.665003	1729.598539	1667.21957	1869.862216	1940.882952	1521.165656	1243.296079	1132.383749	1240.612498	1509.897475	1677.33554	1500.103564	2231.782051	2379.142835	2137.933674	1854.332297	1544.96241	972.2345013	2265.53116	2194.711704	1891.500884	2082.760104	1548.969948	1704.296441	1961.089831	1943.163366
CG447_01630	5044.596185	5141.100171	8025.323549	892.4529938	805.015768	654.5352637	4468.116051	1901.273096	907.4678715	2304.763537	998.6995561	6151.103387	948.0353623	618.931716	1162.973371	344.0044646	403.0828462	479.864675	1080.624108	344.5287843	621.4483848	271.7700255	251.376671	392.9526485	383.4059574	1053.819257	1309.478733	1074.175123	804.6338445
CG447_01635	512.4764281	351.911499	454.7002655	213.7710681	193.2656293	182.275643	396.8924995	447.9514643	201.8830963	247.012466	252.3557218	271.8955675	111.2315858	149.8895589	218.8830357	84.93937396	108.5223048	96.55813582	60.68299526	101.8418419	105.528971	63.25681627	54.14266759	6.660214382	14.84152093	57.74352091	111.8650174	96.71691718	43.78959698
CG447_01640	12940.77904	18244.67305	17557.0119	10023.60998	10298.73886	7393.46162	32272.60463	28280.71712	18176.18575	31478.30806	13264.0455	26932.60832	14775.54753	7053.986181	18769.22031	439.5612603	679.7550957	1200.637022	1039.779784	815.4570177	627.3111054	716.9105844	495.0186751	459.5547923	559.0306217	425.8584667	411.2684462	806.6602455	503.5803652
CG447_01645	0	0	2.042067061	0.549540021	1.030750023	1.883012841	0.647459216	0	1.341415922	1.372291478	0.71488873	0	1.711255167	0	0	0	0	0	0	0	0	0	0	0	0	0	0	0	0
CG447_01650	225.5195977	188.496872	298.8224799	328.0753924	246.3492555	197.7163483	303.0109132	306.7963405	247.4912377	343.7590151	290.9597132	211.3952449	252.6953463	167.2237256	206.3035509	59.45756178	82.28614316	46.81606585	56.01507255	66.44999612	50.8102453	46.85690094	42.54066739	39.96128629	64.31325737	38.97687661	29.61132812	57.61858896	32.84219773
CG447_01655	23.97550541	23.562109	61.26201182	12.08988046	20.09962545	18.45352585	18.77631727	15.84394247	22.13336272	20.58437216	22.87643937	32.74135105	23.38715394	16.31450981	13.83743329	3.185226524	5.962763997	0.975334705	7.001884068	23.8353247	6.839840713	0	3.867333399	0	2.473586822	2.887176045	13.16059028	0	5.473699622
CG447_01670	241.2535232	184.6965319	307.6714372	241.7976092	245.8338805	236.5064129	448.0417776	380.9747984	264.2589367	294.3565219	215.1815078	287.5544745	325.7089	242.168505	340.9040384	179.4344275	259.9765103	205.7956228	210.0565221	156.0130344	174.9044982	208.5132092	174.030003	176.4956811	192.9397721	248.2971399	250.0512153	179.0291871	104.0002928
CG447_01675	362.6295193	418.7974858	503.029186	479.7484382	461.7760103	396.5625044	1072.839921	1049.301099	706.2554832	676.5396985	457.5287873	611.4091425	712.4525677	522.5741425	791.8785689	263.3120593	239.7031127	349.1698245	347.7602421	179.8483591	277.5021089	267.0843354	208.8360036	189.8161099	237.4643349	232.4176717	223.7300347	292.2085583	172.4215381
CG447_01680	2286.663828	1769.438379	1159.894091	3956.13861	4470.36285	7289.142709	665.5880742	728.1011742	1827.679194	642.2324115	3636.638971	872.6281825	2034.111975	2628.675394	1167.376191	12129.3426	12859.29684	4137.36982	5599.173293	10637.77764	9755.567097	18056.30678	20842.99336	21935.41607	21055.17103	12947.54098	12022.19922	11900.29643	12428.03499
CG447_01685	510.2287245	578.4117726	504.390564	424.2448961	622.0576389	677.8846229	213.0140821	257.1039755	224.687167	174.2810177	286.6703808	249.1189754	268.0966428	286.0137502	146.5509981	743.2195222	695.2582821	671.0302772	575.3214743	686.8907208	462.1778082	969.9378495	785.0686801	765.9246539	769.2855016	427.3020547	427.719184	388.9254755	421.4748709
CG447_01690	304.1892249	288.0657843	296.0997238	305.5442516	377.2545084	387.1474402	198.7699794	186.5264136	207.919468	138.6014392	186.5859586	130.2536357	174.548027	128.9865932	90.57229065	607.3165238	536.6487598	530.5820796	421.2800248	589.3825743	424.0701242	733.3104997	790.8696802	775.9149755	727.2345256	444.625111	407.9782986	351.884954	333.895677
CG447_01695	733.5006186	733.4656512	797.0868427	760.0138488	971.4818967	941.1298181	564.5844365	492.6025748	473.5198206	377.3801563	416.065241	372.2549261	333.1243391	294.1710051	227.0597009	1045.816042	806.1656925	901.2092676	751.5355567	1037.920048	793.4215227	1511.135055	1717.096029	1798.257883	1479.204919	1003.293676	888.3398437	851.9319939	651.370255
CG447_01700	1429.53951	1099.818443	1818.120373	1160.628524	1501.287409	1196.089757	1390.094937	985.9253289	865.8839779	754.0741669	523.2985505	968.0051616	721.5792619	375.7435541	499.405547	2083.138146	2200.259915	1450.322707	1547.416379	1568.075452	1355.265581	1700.905504	1639.749361	1425.285878	1338.210471	983.0834435	773.1846788	837.5273467	873.0550898
CG447_01705	921.5584891	703.0629299	1287.182937	917.7318348	841.0920188	784.4631497	797.6697543	692.8123933	460.1056614	392.4753626	343.1465905	686.8566036	432.9475572	208.5198286	344.6778838	400.2767998	530.6859958	315.0331098	378.1017397	367.6418264	223.7605033	360.7981372	268.7796713	173.1655739	230.0435744	111.1562777	190.828559	84.37007669	208.0005856
CG447_01710	63.68493624	34.96312949	71.47234713	35.17056133	43.29150097	42.17948765	59.56624789	54.01344022	79.81424738	46.65791024	40.03376889	32.02958255	29.09133783	46.90421571	67.92921799	112.5446705	118.0627271	60.47075172	49.01318848	80.89564746	138.7510545	39.8283658	56.07633429	33.30107191	93.99629923	170.3433867	194.1187066	261.3414571	150.5267396
CG447_01715	1084.89162	1045.853612	761.0103247	923.776775	953.9591463	1092.147448	1090.32132	1101.154001	782.7161907	895.4201891	948.657345	807.8572489	982.830884	1086.954216	1023.341089	1254.97925	1769.748354	831.9605036	1493.735268	792.3439755	1082.649073	995.709145	1030.644351	1135.566552	1058.69516	987.4142075	917.9511719	1893.182209	1253.477213
CG447_01720	403.8374192	440.0793907	427.4727047	583.0619621	698.3331406	682.4038537	470.7028502	347.1263758	629.1240676	726.6283374	522.5836618	586.497245	655.4107288	528.1822552	511.9850318	1067.050885	839.5571708	1487.385425	1088.792973	1133.261347	1172.544122	670.0536835	821.8083474	892.4687272	875.6497349	873.3707537	723.8324653	866.3366412	708.8441011
CG447_01725	590.3968207	662.7793242	654.1421485	857.8319725	954.9898964	902.7163561	737.4560472	539.414223	1207.27433	1268.683471	723.467395	861.2398864	830.5291742	657.6786769	745.9634494	1284.708031	1087.608153	1621.981615	1172.815581	1272.661882	1263.416292	1002.73768	953.2976829	1029.003122	1026.538531	974.4219153	1042.97678	923.9552301	1015.37128
CG447_01730	238.256585	304.787281	285.2086995	342.363433	316.9556321	352.8766065	304.9532908	293.1129356	459.4349534	500.2002436	277.3768273	380.7961481	359.9340034	251.3454168	338.3881414	366.3010502	327.9520199	435.9746132	346.5932614	296.8581349	370.3285186	250.68442	170.1626696	206.4666458	173.1510775	193.440795	144.7664931	197.5494479	262.7375819
CG447_01735	707.2774095	839.8751757	844.7350742	908.3896544	915.3060205	974.2708441	1017.805888	937.6733223	1189.165215	1318.77211	763.5011639	963.7345506	889.8526866	650.0312504	1006.987759	1424.857998	1439.411229	2073.561583	1715.461597	1591.188494	1736.342421	1105.822862	1216.276354	1188.848267	1306.053842	1264.583108	1197.613715	1294.360445	1154.95062
CG447_01740	668.3172133	731.1854471	773.943416	740.7799481	772.0317673	826.6426374	1008.741459	1064.424862	929.6012342	1064.212041	721.3227288	817.1102394	681.0795563	481.2780395	852.8890703	1070.236112	1082.837942	1383.024612	1168.147659	1122.427108	1235.079809	991.0234549	1042.246351	1118.916016	1071.063094	1101.457661	1049.557075	1424.00227	911.3709871
CG447_01745	887.0937001	951.6051765	902.5936409	975.983077	1032.811523	1063.525653	1306.572698	1304.964716	1384.341232	1539.711038	832.8453707	953.0580231	825.3954087	625.0496572	973.0231502	1357.968241	999.359246	1889.223324	1349.029664	1315.998836	1398.258866	1054.280271	1220.143688	1308.732126	1320.895363	1247.260052	1161.422092	1473.389632	1217.898166
CG447_01750	484.75475	621.7356504	526.8533017	493.4869387	462.2913853	523.4775699	661.7033189	743.2249375	578.1502626	595.5745013	347.4359229	488.9849603	351.9481459	309.9756865	520.161697	1112.705799	1084.030495	1383.024612	1255.67121	993.138529	1151.04748	991.0234549	912.6906823	842.5171193	974.5932078	841.6118172	924.531467	1008.325307	944.2131848
CG447_01755	1330.64055	1519.375997	1136.750664	956.7491762	979.2125219	1182.908667	1278.731952	1379.863353	1174.40964	1288.581697	907.9086874	851.2751274	809.9941122	791.7635544	998.1821198	4717.320482	4362.358141	5559.40782	4865.142447	4545.324191	5085.91013	5147.230568	5864.8111	5937.581121	5815.402618	5560.701063	5339.909505	6527.363007	5317.699183
CG447_01760	467.5223555	572.3312283	526.1726127	320.9313722	317.9863821	342.7083371	577.5336208	496.2034709	509.7380505	518.7261785	421.7843508	464.0730628	425.5321181	339.5457355	498.1475986	577.587743	521.1455734	595.9295049	567.1526095	493.318993	650.7619878	672.3965285	496.9523418	516.1666146	635.7118132	525.4660403	595.5167101	720.232362	634.9491562
CG447_01765	1481.985928	1893.329469	1652.032252	1283.175949	1048.272773	1033.77405	2266.107257	2365.068503	2415.219368	3176.854771	1537.725659	1926.757333	2163.026531	1458.619143	2378.151604	1131.817158	1082.837942	1037.756126	1144.808045	961.3580961	1178.406843	672.3965285	761.8646797	659.3612238	645.6061605	775.2067682	736.9930556	1102.984417	654.1071049
CG447_01770	202.2933269	226.5002736	215.7784194	119.7997245	125.2361278	85.488783	269.9904931	214.6134025	89.8748668	115.2724841	45.75287873	132.3889412	75.86564572	42.31575983	84.91152248	169.8787479	135.9510191	158.979557	151.7074881	485.3738847	384.9853201	302.2270111	297.7846718	159.8451452	232.5171613	60.63069695	19.74088542	109.0637577	112.2108423
CG447_01775	729.0052113	898.4004142	905.997086	602.8454028	738.0170165	734.3750081	420.2010313	368.7317519	409.1318563	404.1398402	282.3810484	523.8616169	327.9905736	290.0923776	255.3635417	675.268023	482.9838838	456.456642	385.1036238	2195.739002	1890.727397	1265.136325	1577.872027	1105.595587	1246.687758	307.4842488	296.1132812	465.0643252	566.5279109
CG447_01780	420.3205792	830.7543593	552.7194845	265.4278301	298.9175067	348.7339782	176.756366	197.3291016	241.454866	213.3913248	143.6926348	302.501613	138.0412501	145.8109315	116.9892088	242.0772158	139.5286775	378.4298656	154.0414495	288.1907441	199.3325008	503.7116851	665.1813447	672.6816526	559.0306217	225.1997315	200.6990017	288.0929448	350.3167758
CG447_01785	45535.47865	46380.1114	24403.38207	18163.94631	15154.08684	19468.46977	17410.82578	21312.26315	13631.4686	13720.85634	14711.69518	18762.92946	10944.04721	16870.73263	12802.77067	26973.55994	21337.15469	20629.30435	18656.5201	25404.12243	26983.17161	107658.4156	120618.2614	116983.3355	108662.1955	43421.68413	40623.45204	56478.56402	55024.36545
CG447_01790	22390.12511	29280.10081	12229.25894	7890.845159	6477.74852	8945.440804	5590.162873	8123.62141	4002.785113	4146.3787	6219.531953	6832.265843	3206.321764	6323.911866	3473.824731	18378.75704	13882.50714	13267.478	10431.64028	18229.6897	20006.53409	64149.44023	68163.68483	66079.31699	64098.05531	23723.92556	21257.64345	33717.16358	31651.66807
CG447_01795	41426.67641	49238.72727	21862.36995	13509.89187	10733.19999	14988.40561	10351.57795	14572.10599	6171.854659	6160.216443	9562.351655	12490.82543	5039.646466	10044.63976	6151.368073	32352.3458	25468.15759	22894.03154	17341.33288	34062.84584	39243.09753	81444.32237	81716.75473	80485.3607	77269.90514	29127.27553	24366.8329	44862.24493	40409.58746
CG447_01800	79856.41464	83738.21526	39212.45239	22345.94587	18095.33203	22340.81755	19129.18254	22433.58217	10039.15676	15855.45573	16754.13228	29620.95795	9586.451443	15945.39403	11026.54741	55896.47852	57292.62159	69802.75418	62330.77198	52676.06758	53381.04828	125855.2931	136493.665	138945.3924	126410.1809	40488.31327	37165.50694	68981.79783	56212.15827
CG447_01805	41551.79858	44521.74506	24851.27544	11713.99508	9253.042957	11341.38634	11254.78355	12179.67068	5369.687937	7634.05749	7868.065365	19331.63249	4691.12083	6847.505666	5714.85995	34082.98555	31738.60021	41656.54526	32961.36925	33422.90349	33854.28017	54895.2023	59978.47369	63708.28067	56096.00195	18488.03181	14802.37391	32015.35739	23733.96156
CG447_01810	46430.81393	47416.08413	26443.40706	13138.95236	11472.76313	12604.51136	12855.9502	14554.10151	5391.8213	7954.48755	8592.962537	17162.1621	4589.015938	5844.673141	6106.710902	57530.49973	57601.49277	71900.69913	58410.88388	57837.4988	58943.79302	110221.4881	118251.4534	126670.6173	109342.4319	35851.50854	28265.65777	52537.8641	42979.48943
CG447_01815	19136.19949	16246.45419	11759.58351	5166.225736	4877.509109	3661.330169	6129.4964	6462.167988	2194.556449	3892.504776	3237.01617	7831.588819	1647.368307	1145.584486	2456.14441	6231.364822	7276.957182	15049.4145	10683.70811	6894.90938	4335.481892	12930.16181	11832.10654	11362.32574	9241.320366	2913.16063	2158.336806	4049.763681	4387.170247
CG447_01820	12048.4407	11616.11974	6539.379418	8889.359377	6744.712776	8574.487274	5671.095275	7504.987474	5339.506079	5217.452198	10217.18973	5856.431228	6509.614654	9360.450005	7687.952143	6111.387957	6047.435246	9692.8763	8174.69965	7092.092521	5753.28316	13914.15673	15581.48627	13640.11905	13003.64592	7280.014398	6313.793186	6912.172869	7542.758079
CG447_01825	9827.709514	7390.901546	3343.544468	7098.408449	6084.517386	7504.182775	3332.472586	5164.405065	3347.503434	3486.306499	9073.367764	3230.005458	4361.98942	6941.823926	4269.477145	6065.733043	6209.622427	8778.012347	6987.8803	6471.651796	5342.892717	12330.39348	13396.4429	11405.61713	11732.2223	6514.912746	6504.621745	7087.086442	7515.389581
CG447_01830	10977.78454	9658.944555	6774.21713	6147.154673	5790.75363	8562.435992	4562.645096	4753.902919	5118.172452	4217.737856	5310.193488	6114.091425	7088.589318	8421.855863	9413.857459	983.1732536	1377.398483	1533.226157	1710.793674	1014.807006	803.1927237	4385.805928	4708.478414	3386.719013	3279.976126	1234.267759	1398.312717	1526.892607	1475.162048
CG447_01835	25184.76996	25140.77031	28044.38764	22513.00603	16965.11463	19506.13002	35316.95787	32483.68295	19345.90043	20009.38204	12628.50942	30331.30291	21935.43914	15845.46766	40005.2776	711.367257	788.2774005	1159.672965	1040.946765	910.0760339	698.6408728	2862.956647	3120.938053	2284.453533	1924.450547	714.5760712	792.9255642	915.7240031	829.2654928
CG447_01840	4103.557598	3741.054855	6049.283323	2637.24256	2411.955054	1606.963159	7320.821357	6041.583334	2416.560784	4110.012975	2116.78553	5440.758423	1671.896298	893.2194123	3355.577574	1362.21521	1828.183442	1170.401646	1312.853263	858.7939716	786.581682	1314.336071	1618.479028	1252.120304	1390.155794	600.5326174	579.0659722	720.232362	703.3704015
CG447_01845	4075.086685	5206.466021	5132.395213	2890.030969	2323.825927	1573.822133	6651.348528	6354.861287	2888.068481	4247.242123	1646.388746	5215.839577	3477.840917	2070.413261	4271.993042	592.4521334	602.2391637	792.9471153	629.0025855	543.1564901	575.52374	810.6243863	955.2313496	686.0020813	618.3967055	483.6019876	463.9108073	561.7812424	569.2647607
CG447_01850	3274.154957	3441.58805	4203.2547	3225.799922	2526.883682	1897.700342	6786.667504	6174.096307	3742.550424	4222.540877	2017.415997	4517.594677	3736.810865	2370.702207	4635.540153	490.5248846	536.6487598	566.6694637	563.6516675	447.0929087	515.9194138	976.9663846	1175.669353	1065.634301	999.329076	912.3476303	815.9565972	876.6256749	645.8965554
CG447_01855	2240.960521	2038.502463	2546.457625	2262.456266	1949.148294	1422.4279	4410.492181	4017.159594	2701.611668	3003.259899	1421.913684	2815.756191	2707.776092	1961.309977	3378.220646	685.8854448	685.7178597	936.321317	711.8582136	776.4537591	758.245199	1173.765369	1347.76569	1009.022479	1048.800812	759.3272999	779.764974	843.7007669	689.6861524
CG447_01860	2201.25109	1883.448584	2177.524176	643.5113644	576.1892629	350.2403885	1391.389856	1062.264324	643.8796428	734.8620863	406.0567988	1036.334938	555.0170924	330.3688237	622.055524	118.9151236	135.9510191	609.5841908	490.1318848	266.5222671	241.3486652	365.4838273	427.3403406	173.1655739	178.0982512	82.28451729	101.9945747	109.0637577	90.31604377
CG447_01865	101.895898	109.4497967	149.0708954	35.17056133	23.70725053	19.95993612	73.81035065	46.81164819	20.12123884	24.01510086	21.44666191	45.55318408	14.26045972	17.33416668	25.78794386	73.26021004	95.40422396	73.15010289	107.3622224	113.398363	178.8129786	1143.308383	1465.719358	1345.363305	1385.20862	633.735142	628.4181858	244.8790031	270.9481313
CG447_01870	207.5379687	227.2603417	264.7880289	333.5707926	309.2250069	296.7628238	312.0753422	265.0259467	421.8753076	430.2133782	334.5679257	299.654539	448.919272	346.1735051	374.2396732	486.2779159	597.4689525	404.7639027	494.7998075	411.7010629	372.2827588	473.2546995	541.4266759	526.1569362	457.613562	446.068699	417.8487413	388.9254755	421.4748709
CG447_01875	244.2504613	321.5087777	331.4955529	365.4441138	343.2397577	309.9439137	494.0113819	494.0429332	413.1561041	417.1766092	337.4274807	342.3606491	397.0111987	292.6415198	432.7342775	420.4499011	385.1945542	482.7906791	557.8167641	354.6407402	409.4133227	482.6260797	496.9523418	496.1859714	472.455083	437.4071709	470.4911024	576.1858896	317.4745781
CG447_01880	2426.770688	2752.206345	1964.468512	2020.109117	2439.26993	2757.107402	2067.337277	2254.160905	2706.977331	2237.521254	3097.612868	2047.757978	2571.446097	2962.103188	2610.872073	1516.167825	1135.310265	1959.447423	1664.114447	1442.398285	1468.611513	3287.011601	3159.611387	3376.728692	2931.200384	3346.237037	3227.634766	2304.743558	2167.58505
CG447_01885	950.0294018	1191.786675	1007.41975	1188.655065	1422.435032	1808.06893	1147.297731	1281.198802	1996.697601	1617.931652	1409.760576	914.622524	1220.695352	1391.831618	1557.969194	583.958196	388.7722126	517.9027285	401.4413533	452.1488867	499.308372	2387.359103	2726.470047	3206.893225	3032.617444	2882.845281	2576.185547	2117.483144	2189.479849
CG447_01890	453.2868991	408.1565334	432.2375279	478.0998181	508.1597614	556.6185959	657.1711044	725.2204574	849.1162789	756.1326042	541.8856575	524.5733854	578.9746647	537.359167	697.5324328	562.7233525	382.8094486	579.3488149	418.9460634	504.875514	608.7458235	1126.908468	1264.618022	1132.236445	1197.216022	1089.908957	914.6610243	749.0416565	785.4758958
CG447_01895	3931.233652	3641.485943	4376.149711	4404.013727	4581.683852	5070.576979	6581.422933	7190.269163	7415.347219	6838.128433	5078.569539	4405.847022	5677.944643	5333.315224	6892.928703	2408.031252	2008.258914	2174.021058	2123.904834	2171.181395	2710.531163	5058.202457	5305.981424	5298.200541	5206.90026	4879.327517	4464.730252	4459.267224	3869.905633
CG447_01900	445.0453191	377.7538121	415.9009914	807.8238306	857.5840192	906.8589844	616.3811738	710.8168733	1177.092472	912.5738326	928.6404605	509.6262469	982.830884	1278.649707	1063.595441	723.0464209	688.1029653	959.7293499	818.0534553	644.9983319	680.0755909	2389.701948	2157.972037	1754.96649	1558.359698	1072.585901	888.3398437	888.9725154	1009.89758
CG447_01905	460.03001	639.9772832	555.4422405	1271.635608	1393.058656	1432.219567	650.0490531	450.8321811	1241.480436	1116.359117	1137.38797	1101.105871	1171.639371	892.7095839	771.7513932	1124.384963	1103.11134	2215.96045	1639.607853	1547.129258	1033.793068	1614.220237	1757.70303	1901.491206	1763.667404	1602.382705	1779.969835	1072.117316	1228.845565
CG447_01910	528.9595881	630.0963988	602.4097829	1150.187264	1356.982405	1288.733989	594.3675605	437.8689554	1074.474154	1018.240276	1095.924423	928.1461256	1042.154396	780.0375005	744.7055009	1308.066359	1088.800706	2901.620748	1678.118215	1813.651525	1101.214355	1925.818629	2241.119705	2137.928817	2374.643349	1980.602767	1770.099392	1438.406917	1499.793697
CG447_01915	1911.297322	2331.888723	2274.182017	3923.715749	4735.265606	4663.469603	2718.03379	1804.048903	4423.989712	4122.363599	3556.571433	3986.615375	3760.198019	2843.822992	2853.027155	2543.93425	2083.389741	5143.915235	3404.082638	3560.853053	2400.78409	4135.121508	4424.229409	4538.936101	4573.662034	4027.610583	4283.772135	2975.588558	3213.061678
CG447_01920	748.4853095	1096.018103	956.3680735	1301.310769	1786.805165	1657.804506	1138.233302	766.9908512	1714.329549	1705.072161	1219.600174	1470.513723	1542.411324	1162.408824	1170.521062	1086.162245	1024.402855	2321.296598	1395.708891	1516.071107	1075.809232	1433.821169	1664.887028	1628.422416	1429.733183	1561.962241	1233.805339	1146.198359	1020.84498
CG447_01925	1854.355496	2216.358382	2266.694437	2687.800242	3831.297836	3710.288503	2576.88768	1664.334138	3457.49954	2669.106924	2707.99851	3216.481857	2621.072497	2405.370541	2469.981843	1414.240577	1316.578291	2737.764518	1755.13894	2083.062922	1499.879356	2291.302456	2328.134706	2254.482568	2288.06781	2243.335787	2171.497396	1580.395583	1707.794282
CG447_01930	841.3903929	1146.942661	931.8632687	1542.558838	2288.780426	2335.312526	839.7546034	708.6563357	2136.875564	1576.762908	1519.85344	1318.907033	1690.720105	1457.089658	1482.492285	1790.097306	1531.237795	2550.500254	1990.869037	2301.91454	1805.717948	2511.52989	2759.34238	2387.686856	2577.477468	2213.020439	2414.968316	1629.782945	1967.795014
CG447_01935	231.5134741	259.9432671	234.837712	364.8945738	473.1142606	489.9599413	188.4106319	198.0492808	405.7783165	288.867356	329.5637046	242.7130589	318.293461	280.4056374	342.7909611	937.5183401	754.8859221	1301.096497	945.2543492	1234.380906	1014.250666	1361.192972	1556.601693	1635.082631	1491.572854	1433.482907	1187.743273	907.4927761	998.9501811
CG447_01940	549.1889208	649.0980996	622.1497645	884.7594335	1094.656524	1194.583347	560.6996812	540.8545814	1079.16911	804.1628059	919.3469071	622.7974385	721.5792619	750.9772798	793.1365174	1111.644057	1181.819824	1345.961893	1127.303335	1239.436884	1125.642357	1707.934039	1976.207367	2187.880424	1766.140991	1807.372204	1766.809245	1471.331825	1376.635455
CG447_01945	1595.869579	1842.40491	1862.365159	2209.150884	2980.413692	3059.519265	1730.011026	1803.328724	2676.795473	2043.34201	2110.351532	1654.149997	1906.908674	1853.226349	2217.763172	3303.079905	3089.904303	3699.444537	3311.891164	3623.691636	2899.115342	5187.058934	5309.848757	5381.453221	5147.534176	4502.551043	4319.963759	3315.126672	3382.746367
CG447_01950	845.8858002	827.7140872	863.7943667	957.8482563	1082.287524	1157.299692	949.1752109	1172.451742	1277.698666	1088.913287	887.1769142	761.5922963	807.1420203	804.5092652	1032.146729	1202.953884	1391.709117	1180.154993	1248.669326	1198.98906	1014.250666	2031.246656	2159.905704	1944.7826	2090.180864	1704.877455	1835.902344	1440.464724	1368.424906
CG447_01955	301.9415212	481.1230645	466.2719789	473.1539579	570.0047628	603.6939169	469.4079317	517.8088469	610.3442447	498.8279521	433.9374592	377.2373056	451.771364	468.0225003	563.5609196	426.8203542	454.3626166	375.5038615	411.9441794	423.257584	359.5801975	499.025995	467.9473413	396.2827557	400.7210651	433.0764068	315.8541667	358.0583743	301.0534792
CG447_01960	1175.549	1229.790076	1587.366795	1416.714174	1657.961412	1810.328546	1316.284587	1592.316218	1391.048312	1215.164103	1439.071014	1223.530054	1354.743674	1572.310883	1456.704341	1664.81173	1638.567546	1666.847011	1598.763529	1637.414578	1272.210373	2331.130822	2598.848044	2570.842751	2221.280966	2127.848745	2266.911675	1557.759709	1382.109155
CG447_01965	612.873857	596.6534054	676.6048861	489.6401585	585.9813881	346.0977602	547.1030377	408.3416081	276.33168	262.793818	103.6588659	418.5198787	234.4419578	161.6156128	160.3884314	101.9272488	114.4850688	182.3875899	96.85939628	124.2326014	85.00944886	616.1682474	645.8446777	486.1956499	638.1854	189.110031	263.2118056	261.3414571	385.8958234
CG447_01970	107.8897743	114.7702729	82.36337145	35.72010135	40.1992509	47.07532103	54.38657416	79.93989153	31.52327418	39.79645285	47.89754492	62.6356281	36.50677689	38.23713238	29.56178931	44.59317133	29.81381999	59.49541702	64.18393729	44.05923656	49.83312519	74.9710415	278.4480048	63.27203663	89.04912559	116.9306298	105.2847222	115.2371779	161.4741389
CG447_01975	6378.233673	6764.605488	2926.282098	4273.772742	4367.287848	5385.793329	1907.414851	2980.821721	2788.132995	2039.911281	4947.744902	2493.32506	2682.107264	4091.882993	2414.003135	28433.45543	29996.28057	22818.93076	23123.72214	23403.39972	23907.19753	45226.28079	47057.7128	54680.36008	49038.85874	45125.118	42873.91298	41497.73089	37363.47362
CG447_01980	669.8156823	850.5161282	334.218309	431.3889163	482.3910108	572.4359038	178.0512845	264.3057675	215.2972555	146.1490424	410.3461311	263.3543454	237.2940498	368.6059561	216.996113	5897.97778	5401.071629	4602.604474	3841.700392	5271.940453	5668.273711	7330.762152	7715.330132	8135.451867	7643.383279	6897.463572	6359.855252	6012.911319	5512.01552
CG447_01985	3062.870816	2950.584101	2980.73722	3184.034881	3408.690326	3382.267666	2659.115001	2355.706173	3115.43848	2130.482519	2101.772867	2229.258946	2141.92105	2165.751178	1856.102984	21083.01436	20482.09433	14667.0833	15391.30816	19079.094	20072.00113	31822.86427	36057.08295	41283.33885	35216.45558	34334.29753	28851.30404	24615.48433	24932.70178
CG447_01990	368.6233957	402.8360571	330.8148639	344.561593	375.1930084	429.7035304	459.0485843	546.6160151	447.3622101	306.0209995	298.8234892	261.2190399	217.8998245	245.7373041	283.6673825	3079.052306	3064.860695	1880.445312	1995.536959	2730.950384	3214.725135	4022.664946	4600.193079	4632.179103	4222.412705	5329.72698	4727.942057	4650.643252	3760.43164
CG447_01995	463.7761827	599.6936775	518.6850334	558.8822012	434.4611347	541.1778906	679.1847178	806.6007073	663.3301736	528.3322189	433.2225705	494.6791083	413.5533319	400.2153189	555.3842545	1913.259399	2346.943909	1377.172604	1760.973843	1594.799907	1972.805486	2181.188739	2045.819368	2261.142783	1946.712829	2513.286748	2908.490451	2804.790598	2197.690398
CG447_02000	378.3634447	476.5626563	331.4955529	543.4950806	500.9445112	512.5560954	582.0658354	627.996265	629.1240676	596.9467928	488.2690027	479.0202013	603.5026554	520.0250003	708.2249949	639.1687891	589.1210829	562.7681249	483.1300007	536.655947	493.4456514	616.1682474	411.871007	299.7096472	269.6209636	383.994414	282.952691	331.3068865	435.15912
CG447_02005	106.3913052	133.0119057	109.5909323	221.4646284	162.8585036	192.0673098	240.2073692	252.7829002	204.5659282	174.9671634	186.5859586	177.2303568	187.0972315	196.7937746	274.2327689	604.1312973	612.9721389	536.4340879	620.8337207	474.5396462	456.3150876	491.9974599	698.0536786	829.1966905	593.6608372	681.3735467	648.1590712	497.9892332	489.8961162
CG447_02010	340.9017175	377.7538121	400.9258329	600.0977027	582.373763	632.6923147	691.4864429	779.2338976	773.3262793	708.7885482	525.4432167	494.6791083	671.3824437	652.0705641	809.4898477	760.207397	861.0231212	714.9203389	806.3836485	655.8325704	597.9975023	798.910161	827.6093475	762.5945467	749.496807	866.1528136	727.1226128	742.8682362	643.1597056
CG447_02015	453.2868991	398.2756489	463.5492228	623.1783836	670.50289	627.4198787	708.9678417	715.1379486	664.0008816	524.9014902	526.1581054	463.3612943	685.6429034	722.9367161	792.5075432	701.8115774	814.5135621	599.8308437	836.7251462	552.5461634	563.7982988	733.3104997	794.7370136	759.2644395	749.496807	938.3322147	901.500434	915.7240031	810.1075441
CG447_02020	2606.586979	1634.906338	3305.425882	2762.537685	3073.181194	2516.458361	1963.096343	1682.338618	2220.043352	1249.47139	1653.537633	2264.135602	1914.324113	1885.855369	1293.800013	7113.67257	5910.291674	3567.774352	3184.69027	7880.102801	4386.292137	8759.897631	8773.045816	9157.794775	8773.812457	6115.038864	4583.175564	4272.00681	5183.593542
CG447_02025	0	0	0	0	0	0	0	0	0	0	0	0	0	0	0	0	0	0	0	0	0	0	0	0	0	0	0	0	0
CG447_02030	729.0052113	661.2591881	839.970251	840.7962318	921.4905206	817.2275731	765.2967935	693.5325725	762.5949519	575.6762749	371.7421397	677.6036131	699.9033631	707.1320347	446.5717108	685.8854448	649.9412757	370.627188	558.9837448	838.5700598	616.5627843	747.36757	727.0586791	769.2547611	833.598759	1048.044904	1098.909288	489.7580062	654.1071049
CG447_02035	804.6779003	773.7492569	931.1825797	961.6950364	1048.272773	960.3365491	825.5105006	697.8536477	1057.035747	588.0268982	602.6511996	797.1807213	906.3948199	848.8643387	609.4760391	793.1214044	612.9721389	477.9140056	620.8337207	958.4689658	722.0917553	836.3956818	945.5630161	1225.479446	1033.959292	1507.105896	1526.628472	707.8855215	821.0549433
CG447_02040	382.858852	360.2722473	303.587303	233.5545088	255.1106307	236.8830154	406.6043878	435.7084178	319.9276975	352.6789097	227.3346162	271.183799	333.1243391	319.1525982	386.819158	186.8666227	217.0446095	124.8428423	186.7169085	120.6211886	153.407856	121.8279424	141.1576691	193.1462171	158.3095566	124.14857	128.3157552	150.2198926	136.8424906
CG447_02045	1125.350285	1030.652252	737.866898	753.9689086	757.6012669	805.176291	839.7546034	939.1136807	655.9523861	701.9270908	624.0978615	652.6917156	711.3117309	857.5314221	909.4967519	1200.830399	1155.583663	978.2607093	1061.952417	1003.250485	1034.770188	1731.36249	1906.595366	2157.90946	1674.618278	1394.50603	1194.323568	1516.603574	1412.214503
CG447_02050	3167.763652	4000.238054	4289.702206	5837.214101	5761.377254	5529.278907	9833.610575	7059.916727	8829.199601	17021.21734	9261.3835	10386.12597	12796.19572	9551.125839	14994.7459	6273.834509	7610.871966	22231.77927	18304.09194	11996.39115	10415.12317	6770.822186	6943.797119	7449.449786	6218.59727	9275.053046	7633.142361	10624.45624	6921.493172
CG447_02055	962.0171545	1213.06858	1486.62482	2240.474665	3267.477573	2775.937531	1127.873955	931.9118887	2153.643263	1598.719571	1329.693038	1696.856107	1976.499717	1603.920246	970.5072532	2018.371874	1834.146206	4646.494536	3103.001623	3217.046551	2293.300879	2825.471127	2914.035716	3396.709335	3453.127203	4609.376556	4102.814019	1712.095215	2093.690106
CG447_02060	2035.670256	2125.910286	2779.25327	3390.661928	5040.882988	4799.42313	1636.776899	1509.495609	2352.17282	1875.236304	1855.136255	2476.242616	2505.277564	2456.353384	1389.404097	3197.96743	3421.433982	5172.199942	3744.840996	4007.945962	2941.131507	4397.520153	4381.688741	5358.14247	4877.913213	6699.692013	7040.915799	2722.478328	3092.640287
CG447_02065	0	0	0	0	0	0	0	0	0	0	0	0	0	0	0	0	0	0	0	0	0	0	0	0	0	0	0	0	0
CG447_02070	10.48928362	9.88088442	14.97515845	2.747700104	3.092250069	3.012820546	7.769510594	4.321075218	4.024247767	4.116874433	8.578664763	9.252990515	6.845020666	6.627769612	2.515896962	0	4.770211198	0	0	0	0	0	0	0	0	0	6.580295139	0	0
CG447_02080	1645.319059	1545.21831	1868.491361	459.4154574	706.5791408	587.5000065	430.5603788	324.0806413	202.5538043	327.9776631	218.7559514	684.7212981	185.3859764	203.4215442	90.57229065	846.2085131	971.9305316	397.9365597	645.340315	828.4581038	1107.077075	976.9663846	1106.057352	1165.537517	1212.057543	1674.562106	2312.973741	837.5273467	1313.687909
CG447_02085	600.1368697	551.0493234	441.0864851	701.2130666	607.1117636	845.0961632	806.0867242	1001.049092	927.5891104	1008.634236	1216.02573	677.6036131	857.9092569	1067.070907	1030.88878	1434.413678	1598.020751	1963.348762	2056.219955	2022.391186	3305.597305	1518.16359	1896.927032	2257.812675	2001.131739	3640.728993	3615.872179	2726.593942	2096.426955
CG447_02090	2745.195369	2257.402056	1490.028265	1859.64343	913.7598954	1068.798089	2196.829121	2877.115916	2329.368749	2932.586888	3427.176573	1662.691219	2131.653519	1152.212256	2676.914368	1677.552636	2267.042872	4832.783464	6357.710734	3623.691636	15152.20142	2146.046063	1966.539034	2780.639504	2344.960307	3770.651915	4050.171658	7548.035154	5826.753248
CG447_02095	16576.81429	18790.4019	10834.52714	8421.700819	7461.599417	9712.580236	8662.356853	11898.80079	8806.395531	11350.90896	17385.37903	11113.55338	15437.80328	26095.56828	21182.59447	1893.086297	1726.816454	60707.75806	38627.06044	10376.31135	5463.078489	2457.644454	3285.299723	1871.520241	1870.031637	4654.127785	4451.569661	9221.032041	7307.388996
CG447_02100	1075.151571	885.4792577	1243.61884	1433.749914	2464.00793	2289.743615	923.9243015	823.8850082	1047.645835	825.4333238	854.2920326	972.9875411	863.6134407	898.3176966	577.3983529	3294.585968	3262.824459	1854.111275	1934.853964	3515.349251	2426.189213	4746.604065	5131.951421	5694.483296	5219.268194	5061.219608	4221.259332	2790.385951	2632.849518
CG447_02105	644.3417078	462.8814317	816.1461353	785.2926897	929.2211458	601.057699	636.4524095	593.4276633	839.0556595	1142.432655	404.6270213	799.3160268	486.5668857	358.4093875	454.1194017	1850.61661	1762.593038	1567.362871	1173.982562	1694.474901	1329.860459	1682.162744	2067.089702	2051.34603	1956.607176	1736.636391	1135.100911	1417.82885	1141.266371
CG447_02110	12.73698725	9.120816388	24.50480473	23.63022089	26.7995006	26.36217978	11.65426589	6.481612827	25.48690253	8.233748866	17.87221826	8.541222014	18.25338844	22.43245099	15.72435602	15.92613262	19.08084479	14.63002058	12.83678746	48.39293196	18.56528194	2.342845047	19.336667	3.330107191	19.78869457	11.54870418	9.870442708	14.40464724	8.210549433
CG447_02115	188.8071051	226.5002736	216.4591084	513.8199195	658.1338897	636.8349429	330.8516595	311.8375949	690.8292	574.9901291	453.239455	333.1076586	670.2416069	575.0864709	557.9001514	631.7365939	553.344499	782.2184336	639.5054116	582.1597487	372.2827588	698.167824	841.1450144	1222.149339	986.9611419	939.7758028	756.733941	685.2496473	643.1597056
CG447_02120	200.0456232	230.3006138	294.7383458	464.9108576	474.1450106	510.6730826	482.3571161	471.717378	582.8452183	499.5140978	391.7590242	401.4374347	537.9045407	468.0225003	611.3629619	662.5271169	429.3190078	767.588413	680.3497353	528.7108387	343.9462759	737.9961898	655.5130112	729.2934748	759.3911543	666.9376665	723.8324653	633.8044786	593.896409
CG447_02125	331.910903	347.3510908	402.9679	458.3163774	422.6075095	514.0625057	631.2727358	642.3998491	541.9320327	585.2823152	484.6945591	543.7911349	574.981736	603.6368631	735.8998615	494.7718533	420.9711382	668.1042731	565.9856289	453.5934518	363.4886779	569.3113464	597.5030102	666.0214382	697.5514838	731.8991275	740.2832031	617.3420246	588.4227094
CG447_02130	340.9017175	253.8627228	345.1093333	539.6483004	843.6688939	706.1298155	355.4551097	455.8734355	429.9238031	553.7196112	609.0851981	255.5248919	484.2852122	834.5891426	437.1370972	404.5237685	543.8040766	465.2346544	543.812996	410.2564978	387.9166804	147.599238	204.9686702	179.8257883	145.9416225	409.9789984	483.6516927	341.5959203	270.9481313
CG447_02135	28.47091267	22.04197294	53.7744326	11.54034044	13.91512531	11.67467962	5.827132946	2.160537609	2.682831845	2.744582955	12.86799714	20.64128653	6.845020666	12.23588236	10.69256209	8.493937396	21.46595039	9.753347052	1.166980678	14.44565133	9.771201019	0	1.9336667	3.330107191	2.473586822	5.774352091	9.870442708	0	5.473699622
CG447_02140	74.17421986	61.56551062	137.4991821	26.377921	26.7995006	21.08974382	16.83393962	7.921971233	10.06061942	10.29218608	17.15732953	36.30019356	13.11962294	24.98159315	18.24025298	37.16097611	59.62763997	20.48202881	24.50659424	72.22825666	58.62720611	9.371380188	5.801000099	26.64085753	24.73586822	17.32305627	23.03103299	32.92490798	32.84219773
CG447_02145	125.8714034	104.1293204	153.8357186	32.97240125	28.86100065	34.27083371	24.60345022	27.36680971	28.16973437	15.78135199	42.89332381	56.22971159	30.802593	46.39438728	28.93281507	44.59317133	63.20529837	57.54474761	50.18016916	49.11521453	50.8102453	35.14267571	42.54066739	19.98064315	32.15662868	33.20252452	49.35221354	30.86710123	43.78959698
CG447_02150	155.0915506	148.9733343	339.6638211	53.85492204	55.14512623	63.26923147	45.32214513	38.16949776	47.62026525	39.79645285	77.20798286	76.15922963	39.35886883	67.29735298	61.01050134	7.432195222	16.69573919	43.89006173	22.17263288	29.61358523	13.67968143	7.028535141	3.867333399	3.330107191	9.894347287	4.330764068	13.16059028	10.28903374	2.736849811
CG447_02155	154.3423161	133.0119057	318.5624615	79.133763	70.09100157	65.52884688	86.11207575	87.86186276	72.43645981	63.81155371	100.799311	165.8420608	72.44313539	93.298603	113.8443375	20.17310132	48.89466478	33.16137998	40.84432373	26.0021724	25.40512265	4.685690094	21.2703337	9.990321573	0	24.54099639	0	30.86710123	13.68424906
CG447_02160	703.5312368	565.4906161	706.555203	1059.51316	1193.093152	976.5304595	544.5132008	923.9899174	723.0231822	610.6697075	1266.78283	570.838338	789.4590502	896.7882113	819.5534355	484.1544316	560.4998158	500.3467038	647.6742763	269.4113973	301.9301115	213.1988993	239.7746708	389.6225413	247.3586822	532.6839804	417.8487413	384.809862	249.0533328
CG447_02165	14346.34305	16308.0197	21984.21329	14615.01685	11938.66214	9438.036963	37758.52657	32161.76285	39318.91281	45905.89451	31368.60259	34584.1197	39925.29429	28151.19651	48388.87525	589.2669069	1382.168695	1297.195158	1469.228674	868.9059276	1214.560287	339.7125318	309.386672	263.0784681	237.4643349	577.4352091	763.3142361	1107.100031	624.0017569
CG447_02170	15221.449	20128.12163	14328.50388	1340.877651	1306.475654	1084.238794	2044.676205	1688.100052	1309.892648	3795.758227	2482.80856	7479.263411	1384.975848	859.0609074	1288.139245	650.847953	892.029494	7538.361937	3965.400344	2608.162348	1765.656024	421.7121085	427.3403406	369.6418982	321.5662868	304.5970728	309.2738715	689.3652608	541.8962626
CG447_02175	7751.580592	10675.15551	9078.349463	823.7604912	758.116642	606.7067375	2436.389031	1626.16464	1102.643888	4596.490304	1486.968559	8155.443487	1064.400714	501.1613483	1128.379788	188.9901071	429.3190078	2519.289544	1494.902249	959.913531	571.6152596	243.6558849	237.8410041	189.8161099	121.2057543	131.3665101	154.6369358	376.578635	232.6322339
CG447_02180	24169.55716	53593.15703	30655.51072	9517.48362	8937.63345	10935.03217	17311.76452	16660.62568	14694.54072	21400.19945	16229.40395	24902.64455	17158.18514	23870.677	21860.62871	18065.5431	18581.16517	71403.27843	78778.19765	26313.47618	9780.97222	8731.78349	10397.32584	9637.330211	8892.544624	5254.660403	4573.305122	13672.06804	18711.84216
CG447_02185	10203.82525	26273.27167	14888.71094	3618.171497	3248.408698	4093.293315	7432.831802	7479.781202	5526.6336	8244.041052	6677.775629	13366.30068	7597.97294	9673.484662	10369.8983	3471.896911	3832.864698	15581.94725	16069.32394	5183.82198	1911.246919	1145.651228	1133.128686	1118.916016	964.6988605	578.8787971	457.3305122	1961.089831	2449.480581
CG447_02190	66.68187442	55.48496636	158.6005417	18.68436071	11.33825025	2.25961541	11.00680668	1.440358406	0.670707961	2.058437216	9.293553493	38.43549906	5.704183889	6.11794118	4.402819684	0	0	0.975334705	2.333961356	7.222825666	0.977120102	0	0	0	0	0	0	4.115613497	0
CG447_02195	20.22933269	9.88088442	46.28685338	3.846780146	6.69987515	1.129807705	0	0.720179203	0.670707961	1.372291478	3.574443651	11.38829602	0.570418389	1.019656863	1.257948481	0	0	0	0	0.722282567	0	0	1.9336667	0	0	0	0	0	0
CG447_02200	42.70636901	30.40272129	56.49718868	6.59448025	6.184500138	1.506410273	4.532214513	0	0.670707961	0	7.148887302	9.964759017	2.852091944	5.098284317	0.628974241	0	2.385105599	0	1.166980678	2.889130266	0	0	0	0	0	0	0	0	2.736849811
CG447_02205	176.0701178	104.8893885	239.6025351	19.78344075	25.25337556	10.16826934	12.30172511	0.720179203	6.036371651	5.48916591	25.02110556	73.31215562	10.267531	7.137598043	5.031793925	2.123484349	3.577658398	0.975334705	3.500942034	6.500543099	3.908480407	0	1.9336667	0	0	0	0	2.057806749	2.736849811
CG447_02210	0	0	0	0	0	0	0	0	0	0	0	0	0	0	0	0	0	0	0	0	0	0	0	0	0	0	0	0	0
CG447_02215	283366.4984	322568.3125	461520.0888	71463.83293	72803.93563	35678.57411	224144.5535	151779.2074	74954.96821	237817.4269	149045.7216	377257.9469	38272.2218	13177.02564	86766.36752	179.4344275	237.3180071	2208.157773	2549.852782	683.279308	425.0472443	53.88543608	59.94366769	29.97096472	44.52456279	93.83322147	98.70442708	283.9773313	180.6320875
CG447_02220	538295.0505	565200.2701	838687.1522	144118.5191	156597.2126	76381.02649	470302.0729	320560.4054	174095.6655	606886.2999	320935.7125	742091.2629	81589.22383	26780.77769	176019.6992	281.3616763	351.8030758	3028.41426	3861.539064	1113.037435	604.837343	117.1422524	129.5556689	89.91289416	108.8378202	241.0791998	309.2738715	417.73477	410.5274717
CG447_02225	24615.35171	31057.13987	42594.79613	12660.303	11677.36701	8087.916756	25272.92304	21313.70351	16401.49248	37536.97493	25267.74217	38686.75335	8436.487971	3514.247379	17218.16984	44.59317133	69.16806237	419.3939232	513.4714984	149.5124913	82.07808856	21.08560542	1.9336667	19.98064315	12.36793411	66.40504904	82.25368924	80.2544632	76.63179471
CG447_02230	17240.63609	21446.83967	30562.25632	8666.246128	8117.156432	5833.950385	17355.14429	15048.14445	12977.52834	26894.85452	20442.95813	29880.04168	5808.000035	2463.490982	12693.32915	13.80264827	22.65850319	118.0154993	127.2008939	34.6695632	22.47376234	0	9.668333498	0	0	20.21023232	6.580295139	18.52026074	19.15794868
CG447_02235	30898.43259	38240.54284	52351.79255	15731.13264	14761.88646	10362.97287	31935.27838	27057.13266	20537.74848	43764.43366	36432.87436	52058.74818	10220.75669	4538.492699	23138.07539	237.8302471	302.9084111	455.4813073	646.5072956	283.8570487	120.1857725	18.74276038	46.40800079	13.32042876	14.84152093	89.50245741	85.54383681	127.5840184	93.05289358
CG447_02240	26.97244358	21.28190491	42.88340828	3.846780146	7.730625173	4.519230819	5.827132946	4.321075218	2.682831845	4.116874433	15.72755206	15.65890703	5.704183889	3.05897059	1.886922722	0	0	0	0	1.444565133	0	0	0	0	0	1.443588023	0	2.057806749	5.473699622
CG447_02245	11.23851816	8.360748356	25.18549375	1.099080042	2.576875058	3.766025683	0.647459216	0.720179203	0	0	2.144666191	4.270611007	0	0	0	0	0	0	0	0.722282567	0	0	1.9336667	0	0	0	0	2.057806749	2.736849811
CG447_02250	92.15584891	66.88598684	159.2812307	14.83758056	13.91512531	5.272435956	7.122051378	0.720179203	2.012123884	0.686145739	6.433998572	32.74135105	2.852091944	9.17691177	4.402819684	1.061742175	0	4.876673526	0	15.1679339	0.977120102	2.342845047	0	3.330107191	0	7.217940113	6.580295139	0	0
CG447_02255	14.98469088	15.20136065	36.75720709	5.495400208	3.607625081	2.25961541	1.294918432	0.720179203	0	0	1.42977746	4.270611007	0	0.509828432	0	0	0	0	0	2.889130266	1.954240204	0	0	0	0	0	0	0	5.473699622
CG447_02260	0.749234544	0.760068032	10.2103353	1.648620062	0.515375012	0.376602568	0	0	0.670707961	0	1.42977746	2.847074005	0	0.509828432	0	0	0	1.95066941	0	0.722282567	0	0	0	0	0	0	0	0	2.736849811
CG447_02265	13.48622179	11.40102048	38.79927416	4.396320166	2.576875058	3.389423114	3.884755297	1.440358406	2.012123884	4.116874433	7.148887302	4.270611007	0.570418389	0	0	1.061742175	0	0	0	7.945108232	0	0	0	3.330107191	0	0	0	2.057806749	0
CG447_02270	32.21708539	21.28190491	42.88340828	3.297240125	1.030750023	0	3.237296081	0.720179203	2.012123884	0.686145739	4.289332381	6.405916511	1.711255167	1.529485295	1.257948481	3.185226524	4.770211198	0.975334705	1.166980678	5.055977966	3.908480407	0	1.9336667	0	2.473586822	5.774352091	0	10.28903374	0
CG447_02275	2.247703632	2.280204097	8.848957263	2.198160083	1.030750023	0	0	0	0.670707961	0.686145739	0	0	0	2.039313727	0	1.061742175	0	0	0	4.333695399	0	0	0	0	2.473586822	1.443588023	0	0	0
CG447_02280	113.1344161	103.3692524	99.38059696	92.87226352	53.08362619	57.99679551	80.28494281	92.18293798	57.0101767	87.14050883	108.663087	63.34739661	60.46434922	60.66958337	56.60768165	142.2734514	178.8829199	136.5468587	208.8895414	124.954884	176.8587384	119.4850974	127.6220022	129.8741804	61.83967055	112.5998658	121.7354601	117.2949847	125.8950913
CG447_02285	67.43110896	47.124218	76.23717027	35.72010135	29.37637566	25.23237207	64.0984624	56.17397783	22.80407068	63.81155371	45.03799	66.90623911	31.94342978	15.29485295	35.22255747	36.09923393	35.77658398	29.26004116	44.34526577	35.39184576	29.31360306	11.71422524	7.734666799	3.330107191	14.84152093	34.64611254	52.64236111	28.80929448	27.36849811
CG447_02290	806.9256039	1669.869467	629.6373437	1387.588553	1128.671275	1087.251615	929.7514344	1582.233709	1173.068224	1422.380117	2432.05146	1256.271405	1941.704196	1402.538016	1365.503076	163.5082949	203.9265287	119.9661687	140.0376814	191.4048801	135.8196942	290.5127858	141.1576691	143.1946092	86.57553876	148.6895663	141.4763455	203.7228681	229.8953841
CG447_02295	888.5921692	1889.529128	624.1918316	1695.880504	1230.200153	1307.94072	818.3884493	1870.30539	926.2476944	946.8811195	2886.005804	1072.635131	1493.92576	1488.189192	1288.139245	79.63066309	140.7212303	49.74206997	70.01884068	113.398363	67.42128703	147.599238	158.5606694	79.92257258	126.1529279	105.3819257	148.0566406	201.6650614	172.4215381
CG447_02300	1541.924692	2559.909133	1234.089194	2917.50797	2276.411426	2300.66509	1462.610369	3294.099674	1445.375656	1422.380117	4143.49508	1563.043629	2664.424294	2560.358384	2234.745477	318.5226524	498.4870702	248.7103498	248.5668844	306.9700908	243.3029054	602.1111771	560.7633429	449.5644708	472.455083	381.107238	516.5531684	497.9892332	566.5279109
CG447_02305	779.9531603	844.4355839	978.8308111	300.0488514	330.3553824	186.7948739	599.5472342	609.9917849	291.0872552	509.8062839	485.4094478	701.8037422	511.0948764	360.4487012	463.5540153	241.0154736	375.6541318	394.0352209	383.9366431	194.2940104	204.2181013	93.71380188	61.87733439	106.5634301	93.99629923	141.4716262	134.8960503	139.9308589	194.3163366
CG447_02310	30.7186163	21.28190491	36.75720709	8.243100312	7.215250161	18.45352585	11.00680668	23.0457345	10.73132738	21.2705179	17.87221826	12.81183302	14.26045972	12.23588236	13.83743329	1.061742175	3.577658398	5.852008231	2.333961356	2.889130266	4.885600509	2.342845047	0	0	2.473586822	2.887176045	0	6.173420246	0
CG447_02315	26.22320904	31.16278933	31.99238395	8.243100312	10.82287524	12.42788475	18.77631727	17.28430087	19.45053088	25.38739234	25.73599429	26.33543454	10.83794939	11.72605393	16.9823045	1.061742175	0	0	2.333961356	8.667390799	0	0	0	0	0	0	0	0	0
CG447_02320	40.45866538	41.04367375	46.9675424	12.63942048	8.761375196	13.93429503	13.59664354	8.642150436	11.40203534	11.66447756	18.58710699	13.52360152	6.845020666	9.17691177	15.72435602	0	0	0.975334705	0	6.500543099	3.908480407	0	7.734666799	0	0	1.443588023	0	0	0
CG447_02325	41.95713446	17.48156474	33.35376199	6.044940229	6.69987515	7.155448797	11.00680668	6.481612827	4.024247767	4.803020172	17.87221826	11.38829602	6.845020666	4.588455885	10.69256209	0	0	0.975334705	0	5.055977966	0	0	1.9336667	0	0	1.443588023	0	2.057806749	0
CG447_02330	21.72780178	28.88258523	45.60616436	6.044940229	8.761375196	6.402243661	11.65426589	7.921971233	12.74345126	6.861457388	10.72333095	24.91189754	5.1337655	7.647426475	13.83743329	0	0	3.901338821	4.667922712	2.889130266	0	0	0	0	0	0	0	0	2.736849811
CG447_02335	1207.01685	1314.917696	1470.968973	2398.742191	2449.57743	2210.657076	4061.511663	4444.946041	6454.222711	10843.84726	8675.174741	5111.209607	7061.779654	5960.914023	11736.03036	318.5226524	539.0338654	1049.460143	1344.361741	468.7613857	456.3150876	135.8850127	100.5506684	73.2623582	84.10195194	223.7561435	236.890625	415.6769632	364.0010249
CG447_02340	17.23239451	10.64095245	57.85856672	5.495400208	7.730625173	4.519230819	9.711888243	3.600896015	16.76769903	8.919894604	15.01266333	29.89427705	12.54920456	11.72605393	15.09538177	18.04961697	23.85105599	22.43269822	25.67357492	15.89021646	19.54240204	0	0	0	0	0	0	0	0
CG447_02345	80.91733075	53.20476226	194.6770598	26.377921	23.19187552	18.83012841	12.30172511	9.362329639	11.40203534	24.7012466	39.31888016	35.58842506	12.54920456	16.31450981	11.32153633	7.432195222	0	13.65468587	8.168864746	10.11195593	8.794080917	2.342845047	0	3.330107191	0	2.887176045	16.45073785	0	2.736849811
CG447_02350	26.97244358	17.48156474	66.70752399	9.342180354	9.276750208	3.012820546	3.884755297	2.160537609	0.670707961	2.058437216	2.144666191	11.38829602	0.570418389	0.509828432	0.628974241	0	1.192552799	0	0	2.1668477	0.977120102	0	0	3.330107191	0	1.443588023	3.290147569	0	0
CG447_02355	67.43110896	50.92455817	201.48395	23.08068087	15.46125035	6.778846229	2.589836865	2.880716812	2.012123884	0.686145739	9.293553493	32.02958255	0.570418389	6.627769612	0.628974241	1.061742175	1.192552799	3.901338821	2.333961356	7.945108232	1.954240204	0	0	0	9.894347287	0	3.290147569	0	5.473699622
CG447_02360	23.22627086	29.64265326	83.04406047	8.792640333	5.153750115	0.376602568	2.589836865	1.440358406	0	2.058437216	3.574443651	10.67652752	1.711255167	2.549142158	1.257948481	0	0	0	0	2.1668477	0	0	0	0	0	0	0	0	0
CG447_02365	107.8897743	69.92625897	245.0480473	31.32378119	29.89175067	19.95993612	22.01361335	15.12376326	9.389911457	6.175311649	30.02532667	49.82379508	10.83794939	10.19656863	13.83743329	46.71665568	46.50955918	30.23537586	42.01130441	36.11412833	61.55856642	42.17121085	38.67333399	83.25267977	29.68304186	34.64611254	55.93250868	72.0232362	8.210549433
CG447_02370	8.241579984	1.520136065	12.25240236	0.549540021	5.669125127	0.753205137	1.942377649	0	0.670707961	1.372291478	0.71488873	6.405916511	0	1.019656863	1.257948481	0	0	0	0	0	0	0	0	0	0	0	0	0	0
CG447_02375	14.23545634	12.92115655	42.88340828	5.495400208	5.153750115	4.142628251	1.942377649	0	0.670707961	3.430728694	4.289332381	12.81183302	1.140836778	1.019656863	0.628974241	1.061742175	0	0	0	2.1668477	0	2.342845047	0	3.330107191	0	1.443588023	0	4.115613497	2.736849811
CG447_02380	3.74617272	4.560408194	10.2103353	1.648620062	0	0.376602568	0.647459216	0	0	0	2.144666191	7.117685012	0.570418389	0.509828432	1.886922722	0	0	0	0	1.444565133	0	0	0	0	0	0	0	0	0
CG447_02385	14.23545634	15.96142868	23.14342669	2.747700104	4.638375104	1.883012841	1.294918432	0	2.012123884	0.686145739	4.289332381	15.65890703	2.281673555	1.019656863	3.144871203	0	1.192552799	0	0	5.055977966	0	0	1.9336667	3.330107191	0	0	0	2.057806749	0
CG447_02390	22.47703632	15.20136065	36.75720709	1.099080042	3.092250069	0.753205137	0.647459216	0	0	1.372291478	3.574443651	9.252990515	0.570418389	1.529485295	0	0	0	0	0	3.611412833	0.977120102	0	0	0	0	1.443588023	0	0	5.473699622
CG447_02395	224.0211287	150.4934704	508.4746981	38.46780146	53.08362619	11.29807705	23.955991	2.880716812	4.694955728	5.48916591	51.47198858	106.7652752	11.97878617	13.25553922	10.06358785	0	2.385105599	15.60535528	7.001884068	16.61249903	8.794080917	2.342845047	0	3.330107191	2.473586822	5.774352091	23.03103299	4.115613497	5.473699622
CG447_02400	171.5747106	131.4917696	356.0003576	36.26964137	47.41450106	14.68750016	13.59664354	7.921971233	4.024247767	3.430728694	28.59554921	61.9238596	10.83794939	10.19656863	6.289742406	9.555679571	8.347869596	1.95066941	1.166980678	16.61249903	3.908480407	9.371380188	1.9336667	0	7.420760465	4.330764068	16.45073785	20.57806749	30.10534792
CG447_02405	56.1925908	47.88428604	110.2716213	15.38712058	11.85362527	4.895833388	5.827132946	3.600896015	1.341415922	1.372291478	5.004221111	16.37067553	0.570418389	1.019656863	5.031793925	0	1.192552799	0	0	3.611412833	2.931360306	0	0	0	0	0	9.870442708	0	0
CG447_02410	32.21708539	24.32217703	64.66545693	2.747700104	12.36900028	4.519230819	7.769510594	1.440358406	0.670707961	4.116874433	6.433998572	17.79421253	2.852091944	2.039313727	3.773845444	3.185226524	0	6.827342937	0	0.722282567	0.977120102	0	3.867333399	0	0	2.887176045	9.870442708	6.173420246	5.473699622
CG447_02415	10.48928362	7.600680323	20.42067061	1.099080042	3.092250069	3.012820546	3.237296081	3.600896015	2.012123884	0.686145739	2.144666191	3.558842506	2.281673555	2.039313727	0	0	0	0.975334705	0	0.722282567	0	0	0	0	0	0	0	0	0
CG447_02420	727.5067422	453.0005473	629.6373437	691.3213462	683.9026403	544.9439163	1357.074517	1014.012318	1297.149197	1506.776042	1599.206089	1198.618156	1650.220399	1101.229412	1684.393016	158.199584	634.4380893	180.4369205	414.2781407	566.2695322	570.6381395	269.4271804	201.1013368	133.2042876	106.3642333	293.0483686	427.719184	339.5381135	364.0010249
CG447_02425	218.0272523	150.4934704	352.5969125	63.74664241	77.82162674	56.86698781	37.55263454	26.64663051	28.84044233	43.91332728	108.663087	128.8300987	35.9363585	62.7088971	44.02819684	37.16097611	57.24253438	42.91472703	29.17451695	41.17010629	49.83312519	21.08560542	36.73966729	3.330107191	0	85.17169334	125.0256076	63.79200921	68.42124528
CG447_02430	433.0575664	311.6278933	724.2531176	104.412604	113.3825025	134.4471169	28.48820551	19.44483848	26.82831845	37.73801563	215.8963965	183.6362733	75.29522733	167.2237256	82.39562552	109.359444	101.366988	320.885118	143.5386234	145.1787959	168.0646575	60.91397122	63.81100109	59.94192944	66.78684419	252.627904	358.6260851	283.9773313	342.1062264
CG447_02435	174.5716488	112.4900688	193.3156818	88.47594335	78.33700175	133.3173092	32.37296081	30.24752653	42.92530952	54.8916591	259.5046091	99.64759017	88.41485027	241.6586766	118.8761315	87.06285831	96.59677676	237.0063334	135.3697587	109.7869501	91.84928957	32.79983066	52.20900089	69.93225101	56.8924969	154.4639184	292.8231337	158.4511196	224.4216845
CG447_02440	89.15891074	51.6846262	58.53925574	84.62916321	63.39112642	137.0833349	30.43058316	70.57756189	46.94955728	70.6730111	218.7559514	89.68283115	99.82321805	273.2680394	170.4520192	31.85226524	44.12445358	50.71740467	31.50847831	10.8342385	18.56528194	4.685690094	7.734666799	0	14.84152093	21.65382034	32.90147569	24.69368098	27.36849811
CG447_02445	60.68799806	33.44299342	44.24478632	65.9448025	45.86837603	99.79968059	25.89836865	41.77039377	46.27884932	53.51936763	183.7264037	79.71807213	88.98526866	193.734804	118.8761315	53.08710873	50.08721758	98.50880523	75.85374407	44.05923656	49.83312519	23.42845047	36.73966729	13.32042876	19.78869457	76.5101652	141.4763455	100.8325307	87.57919396
CG447_02450	7123.722044	8097.004748	4498.673735	4163.315198	3272.115948	5270.552943	3224.346897	6058.147455	4665.444578	8911.660856	25531.53611	6395.951752	9680.570478	20506.82901	13036.74908	248.4476688	420.9711382	1235.749072	1452.890944	520.0434479	456.3150876	229.5988146	291.9836717	269.7386825	173.1510775	617.8556737	858.7285156	960.9957516	919.5815365
CG447_02455	22362.40343	28929.70945	13481.04605	14574.90043	10199.27148	18413.22937	8721.923101	19975.61055	10141.77508	18078.56793	79150.33554	17440.46358	27825.00901	64624.32251	38522.78531	432.129065	689.2955181	1818.023891	2199.758578	811.8456048	645.8763873	367.8266724	394.4680067	452.894578	175.6246643	945.5501549	1273.287109	1518.66138	1152.21377
CG447_02460	247.2473995	186.2166679	352.5969125	31.32378119	40.71462591	16.19391044	37.55263454	5.041254421	11.40203534	8.919894604	40.03376889	151.6066908	14.26045972	22.94227943	18.24025298	2.123484349	0	3.901338821	1.166980678	2.1668477	0	2.342845047	0	0	0	1.443588023	0	2.057806749	2.736849811
CG447_02465	68.1803435	66.88598684	108.9102432	6.044940229	10.82287524	4.519230819	10.35934746	2.160537609	0.670707961	5.48916591	14.2977746	52.67086909	5.704183889	4.588455885	4.402819684	0	1.192552799	0.975334705	0	0	0	0	0	0	2.473586822	0	0	2.057806749	0
CG447_02470	60.68799806	44.08394587	69.43028007	34.07148129	42.77612596	52.72435956	9.064429027	19.44483848	38.23035379	15.78135199	46.46776746	56.22971159	29.66175622	35.17816179	36.48050595	27.60529654	67.97550957	15.60535528	31.50847831	23.11304213	14.65680153	53.88543608	23.2040004	29.97096472	4.947173644	34.64611254	39.48177083	57.61858896	82.10549433
CG447_02475	197.0486851	256.1429269	208.2908402	128.5923649	112.3517525	90.00801382	211.7191637	221.8151945	195.1760167	508.4339925	291.6746019	426.3493322	253.2657647	314.5641423	337.7591672	8.493937396	4.770211198	18.5313594	22.17263288	9.389673365	6.839840713	2.342845047	1.9336667	13.32042876	2.473586822	1.443588023	6.580295139	28.80929448	16.42109887
CG447_02480	169.3270069	190.0170081	181.0632794	58.25124221	63.39112642	62.8926289	103.5934746	90.74257958	48.96168117	137.9152935	183.0115149	183.6362733	100.9640548	194.2446325	132.0845905	15.92613262	10.7329752	71.19943348	43.17828509	18.77934673	16.61104173	0	0	3.330107191	2.473586822	7.217940113	19.74088542	8.231226994	2.736849811
CG447_02485	274.2198431	281.98524	251.8549375	141.7813254	143.7896282	129.1746809	179.3462029	221.0950153	112.0082295	177.0256006	292.3894907	238.4424479	192.8014154	357.899559	212.5932933	29.72878089	25.04360879	131.6701852	92.19147357	54.89347506	37.13056387	16.39991533	17.4030003	9.990321573	14.84152093	21.65382034	62.51280382	32.92490798	21.89479849
CG447_02490	278.7152504	274.3845597	311.7555713	150.0244257	154.0971284	131.4342963	325.0245265	310.3972365	268.9538924	399.33682	242.3472795	358.0195561	285.7796128	288.0530639	325.1796824	15.92613262	20.27339759	33.16137998	44.34526577	22.39075956	25.40512265	4.685690094	5.801000099	6.660214382	12.36793411	14.43588023	13.16059028	2.057806749	10.94739924
CG447_02495	282.4614231	247.7821785	327.4114187	164.3124662	164.4046287	122.3958347	359.339865	370.1721103	281.0266357	345.8174524	311.6914864	378.6608426	273.2304083	280.4056374	304.4235325	22.29658567	27.42871439	79.00211112	54.84809187	39.00325859	33.22208346	28.11414056	21.2703337	16.65053595	4.947173644	23.09740836	16.45073785	34.98271473	21.89479849
CG447_02500	204.5410305	152.7736745	241.6446022	73.63836279	113.8978775	64.77564174	180.6411213	164.2008583	110.6668136	164.6749773	106.5184208	190.7539583	152.8721282	111.1425981	134.6004875	4.246968698	22.65850319	45.84073115	19.83867153	22.39075956	14.65680153	32.79983066	3.867333399	9.990321573	12.36793411	15.87946825	16.45073785	8.231226994	13.68424906
CG447_02505	156.5900197	96.52864011	166.0881209	93.42180354	110.2902525	74.56730852	159.9224264	134.673511	112.0082295	137.2291478	165.8541854	196.4481063	132.9074846	118.7900246	125.7948481	5.308710873	20.27339759	23.40803293	24.50659424	15.89021646	10.74832112	14.05707028	1.9336667	3.330107191	2.473586822	8.661528136	6.580295139	12.34684049	5.473699622
CG447_02510	38.21096174	25.8423131	30.63100591	6.044940229	2.576875058	2.25961541	5.179673729	0	0	0.686145739	5.004221111	22.77659204	2.281673555	2.549142158	0.628974241	5.308710873	1.192552799	0	1.166980678	4.333695399	2.931360306	9.371380188	15.4693336	3.330107191	22.2622814	0	13.16059028	4.115613497	5.473699622
CG447_02515	11.9877527	11.40102048	19.73998159	1.648620062	2.576875058	3.012820546	3.884755297	0.720179203	0	2.058437216	3.574443651	8.541222014	2.281673555	3.568799022	0.628974241	1.061742175	7.155316797	1.95066941	1.166980678	2.889130266	0	9.371380188	5.801000099	0	0	2.887176045	0	0	0
CG447_02520	12.73698725	4.560408194	17.01722551	3.297240125	2.576875058	2.25961541	5.179673729	1.440358406	1.341415922	1.372291478	3.574443651	2.847074005	1.140836778	1.529485295	0	2.123484349	1.192552799	1.95066941	3.500942034	2.1668477	2.931360306	7.028535141	1.9336667	3.330107191	2.473586822	8.661528136	3.290147569	2.057806749	5.473699622
CG447_02525	27.72167813	13.68122458	29.95031689	3.297240125	5.153750115	1.129807705	1.942377649	0.720179203	2.682831845	0.686145739	6.433998572	8.541222014	2.281673555	2.039313727	1.257948481	4.246968698	2.385105599	3.901338821	1.166980678	6.500543099	4.885600509	11.71422524	5.801000099	6.660214382	14.84152093	15.87946825	13.16059028	10.28903374	16.42109887
CG447_02530	1073.653102	1051.934157	1196.651298	1278.779628	1181.754901	1133.57373	2033.669398	2661.782334	1366.902825	1392.189704	1623.512306	1275.489154	1590.896887	1793.576423	2127.190882	954.5062149	1377.398483	822.2071565	1402.710775	861.6831019	1209.674686	527.1401356	402.2026735	446.2343636	368.5644365	882.0322819	858.7285156	1065.943896	859.3708407
CG447_02535	212.7826105	185.4565999	272.9562971	380.8312344	333.9630075	329.9038498	420.2010313	388.1765904	347.4267239	323.174643	246.6366119	274.7426415	311.4484403	381.3516669	387.4481322	905.6660749	833.5944068	776.3664254	737.5317885	819.0684305	833.4834469	721.5962745	721.257679	732.623582	680.236376	817.0708208	746.8634983	950.7067179	766.3179471
CG447_02540	212.033376	256.1429269	286.5700775	424.2448961	477.2372607	452.2996845	741.3408025	774.1926432	606.3199969	420.6073379	363.8783637	394.3197497	431.8067204	518.495515	693.7585874	529.8093451	413.8158214	545.2121002	375.7677783	551.8238809	628.2882255	297.541321	363.5293395	642.7106878	366.0908496	900.7989262	917.9511719	1080.348543	963.3711335
CG447_02545	863.1181947	920.4423871	745.3544772	882.0117334	909.6368953	687.6762897	1107.802719	1029.85626	987.2821189	1254.960556	649.118967	795.0454158	974.8450266	831.5301721	930.8818761	2437.760033	2179.986517	2212.059111	2504.340535	1794.872178	1749.044982	1370.564353	1775.10603	2117.948173	1657.303171	2019.579644	1592.431424	2422.038543	1858.321022
CG447_02550	993.4850054	1140.862117	1019.672152	1074.900281	1613.123786	1518.838158	1287.796381	1183.25443	1420.559462	1356.510126	981.5422266	1147.370824	1064.971132	1338.299633	1161.715422	904.6043327	801.3954813	583.2501537	500.6347109	707.8369152	738.702797	2324.102287	2977.846718	2084.647102	2139.652601	1250.147228	1204.19401	1360.210261	1513.477946
CG447_02555	1552.413975	1320.238172	1433.531077	1251.302627	1781.13604	1684.166685	1950.794618	1675.136826	1456.777692	1265.252742	1153.830411	1355.918995	937.1974129	1119.073408	1088.75441	2528.008118	1830.568547	1661.970338	1354.864567	2039.003685	2261.055916	4983.231415	6098.784771	4102.692059	4449.982692	2573.917444	2533.413628	2730.709555	3256.851275
CG447_02560	7804.776245	8359.22822	7759.174142	5767.972058	6631.845648	5096.185954	12786.67206	10251.75095	9535.455085	11792.78681	5536.098327	11602.53834	5720.726022	4611.398164	6862.108965	3407.130638	2868.089483	2005.288154	1683.953118	2429.036271	2710.531163	4880.146233	5499.348094	3799.652305	4385.669435	2085.984693	1967.508247	3103.172577	2887.376551
CG447_02565	2849.338971	2546.227908	2969.846195	1916.246053	2162.513548	1697.724378	4257.044346	3237.925697	2988.003967	3256.447676	1805.094044	3854.226434	1690.149686	1340.848775	2120.272165	1157.29897	985.0486124	766.6130783	633.6705082	891.2966871	1065.060911	1330.735987	1622.346361	1325.382662	1137.849938	759.3272999	700.8014323	977.4582056	922.3183864
CG447_02570	4454.199364	3915.110435	4521.817162	3723.133641	4517.261976	3018.469585	7745.554603	6464.328526	5538.706344	5732.747648	2837.39337	5750.377721	2963.32353	2326.347134	3861.901837	1676.490894	1296.304893	975.3347052	882.2373926	1273.384165	1465.680153	1820.390602	2136.701703	2167.899781	1912.082613	1341.093273	1072.588108	1471.331825	1406.740803
CG447_02575	2308.39163	1492.773615	2133.27939	1772.816107	2143.444673	1412.636234	3410.167692	2800.77692	2304.552555	1910.915883	1220.315062	2254.882612	1073.527408	902.3963241	1381.856407	625.3661408	747.7306053	322.8357874	385.1036238	413.1456281	429.9328448	670.0536835	825.6756808	692.6622957	615.9231186	454.7302271	375.0768229	549.4344019	550.106812
CG447_02580	5469.412171	5752.194869	6128.923938	10123.07672	13568.7933	13206.69886	7297.512826	7281.731921	10176.6519	10537.14011	10217.18973	9018.10691	9618.965292	10149.66442	8516.940192	12693.1277	15085.79291	16470.47717	15881.44005	11698.81073	10620.31839	11510.39772	12296.18654	12880.85461	12672.18529	15368.43809	14526.00152	11151.25477	11029.50474
CG447_02585	226.2688323	228.7804777	245.7287363	169.2583264	125.2361278	149.8878222	264.1633602	306.0761613	156.274955	212.705179	174.4328502	224.9188464	192.8014154	195.2642893	225.1727781	140.149967	168.1499447	253.5870234	203.054638	152.4016215	175.8816183	49.19974599	92.81600159	33.30107191	71.73401783	160.2382705	72.38324653	111.1215644	109.4739924
CG447_02590	12182.55369	14889.73275	12823.50045	12553.1427	14138.28269	13020.6572	16382.01309	16561.96113	17708.7023	23383.84678	18166.75241	16321.5635	20873.89052	21143.60472	20326.56053	19840.77602	20271.01249	30983.45758	28196.58714	18303.36252	18036.65996	14724.78112	16629.53362	18941.6497	16046.15771	30351.43818	27216.10069	22137.885	19278.37007
CG447_02595	4336.569541	4795.269216	4350.964218	3331.311606	3330.8687	3423.693948	4178.701781	4437.02407	3855.229361	4770.085176	5258.006611	4536.100658	4350.010634	5273.155469	4891.532669	5412.761606	5969.919314	6354.305605	6280.690009	4570.604081	4932.502274	2645.072058	2564.042044	2570.842751	2575.003882	5062.663196	4566.724826	4662.990092	3815.168637
CG447_02600	908.8215019	1865.967019	1347.76426	7830.395757	6221.091764	7324.54335	1471.674798	1698.182561	3456.828832	4338.499506	7527.06344	3832.873379	6641.95172	7802.924147	5619.88484	1604.292426	1520.504819	6906.345048	6216.506072	2600.21724	2050.975094	2949.641914	3242.759055	3233.534082	3012.828749	3841.387728	4319.963759	3969.509218	3585.273253
CG447_02605	367.8741611	435.5189825	487.3733385	833.1026716	959.6282715	1037.540076	484.2994937	497.6438293	564.7361033	1042.255377	1000.129334	829.2103039	1054.703601	1316.886839	790.6206204	416.2029324	327.9520199	2644.132386	1468.061693	830.6249515	641.9679069	290.5127858	390.6006733	249.7580393	375.9851969	575.9916211	740.2832031	784.0243712	673.2650535
CG447_02610	501.2379099	644.5376914	639.8476791	667.6911253	595.7735133	588.6298142	732.2763735	787.1558689	533.2128292	779.4615593	523.2985505	659.0976321	541.8974694	598.0287503	693.1296131	219.7806301	205.1190815	1052.386147	605.6629719	397.2554116	278.479229	140.5707028	156.6270027	146.5247164	155.8359698	190.553619	213.859592	275.7461043	197.0531864
CG447_02615	2.996938176	5.320476226	5.445512162	13.73850052	30.92250069	22.97275666	1.294918432	2.160537609	8.719203496	2.744582955	15.01266333	7.117685012	10.83794939	29.06022061	4.402819684	1.061742175	0	3.901338821	0	0.722282567	0.977120102	0	0	0	0	0	0	2.057806749	2.736849811
CG447_02620	2181.021758	1708.632937	2664.897514	1803.590348	2646.966059	2400.088168	1892.523289	1370.501023	1702.256806	991.4805926	1223.889506	1455.566585	1423.764299	1283.238163	940.9454639	4257.58612	3445.285038	1179.179659	1526.410727	3167.931337	2101.785339	5550.199916	6152.927438	5817.697263	6052.866953	3032.978436	2934.811632	2469.368098	2950.324096
CG447_02625	2314.385506	2552.308453	2719.352636	3679.170439	4543.030727	4401.354215	3628.361448	3253.769639	4843.182188	4268.512641	2906.022688	3168.793367	3873.711279	3320.512575	3596.474708	5911.780428	5330.711014	7052.645253	5656.355347	6569.159943	6004.403026	8607.612703	8583.54648	9887.08825	9256.161887	10362.07483	10488.99045	7364.890353	7518.126431
CG447_02630	1539.676988	1704.072528	1669.049478	1580.4771	1678.061038	1723.333352	1904.177555	1925.759189	1635.856717	1847.790475	1223.174617	1646.320543	1314.814386	1125.191349	1565.516885	1692.417026	1607.561174	2919.176773	2154.246332	2075.117814	2482.862179	2731.757325	2954.642717	3256.844833	2584.898229	3505.031719	3734.317491	2681.322193	2619.165269
CG447_02635	2588.60535	3221.928389	2877.953178	2280.041546	2150.144548	2484.07054	2868.891787	3078.045914	2438.694147	2902.396475	1960.939787	2803.656126	2030.119046	1682.433825	2432.243388	2024.742327	1805.524938	3506.328265	2824.093241	2381.365622	2571.780108	2825.471127	2834.755382	2897.193256	2802.573869	3350.567801	3270.406684	3018.8025	2739.586661
CG447_02640	1784.676684	2374.452533	1908.652013	1592.56698	1390.481781	1553.862197	2069.927114	2133.890978	1551.347514	1740.751739	1346.135479	1901.133667	1438.024758	1138.446888	1691.311733	2028.989296	1768.555802	3682.863847	2824.093241	2468.03953	2528.786824	3352.611262	3983.353401	4459.013529	3720.27458	4860.560872	4813.485894	3681.416273	3382.746367
CG447_02645	1531.435408	1993.658449	1730.992179	1219.429306	1186.908652	1257.852578	1658.790512	1737.072238	1185.811675	1377.094498	1075.907539	1488.307936	1098.625817	960.0069368	1361.100257	1276.214094	1159.161321	2228.639801	1756.30592	1554.352083	1643.516011	2286.616766	2376.476374	2227.841711	2372.169762	2618.668673	2618.957465	2216.257868	2246.953695
CG447_02650	1648.315997	1897.889877	1668.368789	1189.754145	1140.009526	1226.594565	1564.908926	1648.490196	1128.130791	1394.934287	1105.217977	1434.925298	1266.328823	1051.266226	1261.722327	1559.699254	1454.914415	2576.834291	2135.574641	1866.378152	2029.478452	2776.271381	2589.179711	2647.435217	2488.428343	2592.684089	3500.717014	2255.356196	2632.849518
CG447_02655	3385.04167	3738.014583	3029.746829	3112.594678	2903.10744	3052.363816	3271.611419	3378.360641	3476.950071	4254.103581	3956.909122	3360.970863	3862.302911	3385.770615	3554.962408	4396.674345	4771.403751	4459.230272	4732.10665	4017.335635	4288.580127	7815.731077	7692.126131	8991.289416	8279.095093	8971.899561	9409.822049	7076.797408	6718.966286
CG447_02660	4128.282337	4363.550574	4037.847268	3725.331801	3512.280704	3890.30453	4110.071104	4038.76497	3952.482015	4469.553343	4814.775598	4117.580779	4698.536269	4463.038091	4408.480452	4217.239917	4584.172961	4783.041394	4936.328268	3783.316084	3474.639082	5100.373667	5799.066432	6217.310125	5154.954937	6117.92604	5688.665148	5992.333252	5071.3827
CG447_02665	189.5563396	256.9029949	231.4342669	142.8804054	135.028253	141.6025657	215.603919	229.7371658	171.7012381	327.9776631	121.5310841	221.3600039	208.2027119	125.4177942	197.4979115	139.0882249	95.40422396	1165.524973	499.4677302	396.533129	377.1683593	234.2845047	220.4380038	199.8064315	264.6737899	183.3356789	203.9891493	384.809862	216.2111351
CG447_02670	1149.325791	1580.941507	1545.844765	835.8503717	837.4843937	900.8333433	944.6429964	897.3432869	789.4232703	1205.558063	756.3522766	995.7641332	816.8391329	602.1073778	717.0306343	96.61853788	166.9573919	649.5729137	408.4432373	299.7472651	265.7766677	339.7125318	330.6570056	323.0203975	368.5644365	293.0483686	335.5950521	411.5613497	380.4221237
CG447_02680	26722.94848	21911.24124	25545.57824	43691.17935	41352.1448	36644.1831	51741.0558	64162.20555	49053.56816	54361.95459	60551.07545	37031.89158	43137.89066	48039.0938	67071.9261	5715.358126	9467.676675	7145.30205	17875.81003	7756.592482	16685.30286	4643.518883	4712.345747	5804.376834	5333.053188	25298.8801	23712.09353	31216.92838	16191.20348
CG447_02685	916.3138473	1179.625586	999.9321708	797.9321102	858.6147692	778.4375086	1031.402531	877.8984484	975.2093756	1298.873884	914.3426859	1380.830892	1023.33059	776.9785299	864.8395808	1206.13911	1364.280403	1743.898453	1459.892828	1019.862984	622.4255049	1065.994496	1156.332686	979.0515141	1100.746136	593.3146773	463.9108073	584.4171166	640.4228558
CG447_02690	3498.176086	4030.640775	3768.294416	3261.520024	4198.760219	3378.125037	3797.995762	3258.090714	3739.867592	4652.068109	2901.733356	4843.584651	4373.397787	3494.364071	3368.786033	4447.637969	4795.254807	5765.203443	4049.422953	3618.635658	2258.124555	6241.339205	6750.430449	5990.862836	6134.495318	3288.493516	2730.822483	2706.015874	3163.798382
CG447_02695	4084.077499	4357.470029	4862.161672	3384.067448	3910.150212	3113.373432	5159.602494	4364.28597	3403.172195	4058.552045	2241.176169	5734.007046	3768.754295	3068.147502	3252.425798	4493.292883	4398.134725	5875.416264	4579.232181	3657.638917	2097.876859	2975.41321	3345.24339	3556.55448	3329.447862	2682.186546	2382.06684	2131.887792	2512.428127
CG447_02700	10.48928362	15.96142868	25.18549375	6.044940229	12.36900028	2.636217978	1.942377649	2.160537609	0.670707961	4.803020172	4.289332381	8.541222014	5.1337655	2.549142158	1.257948481	2.123484349	1.192552799	8.778012347	3.500942034	27.44673753	0	2.342845047	1.9336667	0	0	1.443588023	0	0	0
CG447_02705	2731.709147	2610.073623	2604.316192	1971.749595	2275.380676	1872.091367	3055.360041	2612.810148	1741.157867	1678.998623	1098.783978	2533.895864	1686.727176	1265.394167	1339.715132	3444.291614	2909.828831	2453.942118	2189.255752	3768.870432	2493.6105	3882.094243	4250.199406	4888.597356	4474.718561	3717.239158	3063.127387	2629.877025	2660.218016
CG447_02710	579.9075371	527.4872144	507.7940091	445.1274169	290.1561315	312.9567342	1138.233302	1242.309125	488.9461037	330.0361004	287.3852695	558.7382734	354.2298195	332.4081374	552.8683575	197.4840445	200.3488703	97.53347052	84.02260882	166.1249903	168.0646575	245.9987299	206.9023369	186.4860027	220.1492271	193.440795	256.6315104	189.3182209	254.5270324
CG447_02715	11622.12625	11740.01083	8529.033424	5058.515892	4545.607602	3977.676326	10145.68592	9460.99419	5466.269884	8556.923509	5431.009683	10180.42487	7542.642356	6076.135249	7560.270372	6074.226981	6129.721389	9490.982016	6874.683175	5621.525216	5405.428403	9957.09145	10992.89519	8601.666874	8823.284193	4297.561544	3365.820964	6047.894034	5870.542845
CG447_02720	176.8193524	228.7804777	204.2067061	112.6557043	114.4132526	152.1474376	352.8652728	312.5577741	166.3355744	124.1923787	107.2333095	130.2536357	89.55568705	113.1819118	149.066895	35.03749176	48.89466478	77.05144171	50.18016916	67.17227869	71.32976744	103.0851821	191.4330033	106.5634301	81.62836512	122.7049819	161.2172309	78.19665645	120.4213917
CG447_02725	134.1129834	161.8944909	191.9543037	99.46674377	123.6900028	99.04647545	233.0853178	169.2421127	198.5295565	102.2357151	131.5395264	92.52990515	186.5268132	208.0100001	182.4025298	541.488509	667.8295677	78.02677642	113.1971258	158.1798821	125.071373	566.9685014	645.8446777	216.4569674	326.5134605	89.50245741	105.2847222	141.9886657	270.9481313
CG447_02730	29.96938176	42.56380981	55.81649966	28.57608108	25.76875058	24.10256437	44.67468592	38.88967696	55.66876078	26.75968381	30.7402154	33.45311956	62.74602278	54.55164219	63.5263983	181.5579118	176.4978143	27.30937175	40.84432373	61.39401816	52.7644855	173.3705335	185.6320032	16.65053595	121.2057543	25.98458441	0	39.09832822	52.00014641
CG447_02735	295.9476449	329.869526	264.7880289	180.2491268	139.6666281	79.08653934	262.2209826	315.4384909	196.5174326	368.4602617	146.5521897	296.0956965	277.7937554	171.8121815	259.7663614	147.5821623	79.90103757	746.1310495	423.6139861	195.016293	94.78064988	77.31388655	63.81100109	43.29139348	56.8924969	27.42817243	6.580295139	55.56078221	73.8949449
CG447_02740	251.7428068	262.2234712	121.8433346	63.74664241	61.84500138	44.06250049	101.6510969	159.8797831	59.02230059	178.3978921	98.65464477	135.9477837	117.5061881	76.98409318	99.37793002	33.97574959	26.23616159	130.6948505	73.51978272	30.3358678	15.63392163	2.342845047	0	0	7.420760465	0	3.290147569	12.34684049	2.736849811
CG447_02745	333.4093721	260.7033351	187.8701696	258.2838098	208.7268797	248.1810925	141.1461091	177.1640839	154.933539	227.1142395	282.3810484	153.7419963	201.9281097	239.1095345	223.2858554	246.3241845	251.6286407	414.5172497	409.610218	247.7429203	231.5774641	250.68442	210.7696703	226.447289	225.0964008	155.9075065	164.5073785	203.7228681	216.2111351
CG447_02750	875.1059474	715.9840865	460.1457777	547.8914007	499.9137612	665.4567381	379.4111007	480.3595284	452.7278738	480.3020172	768.505385	412.8257307	537.3341223	660.227819	547.8365636	446.9934555	409.0456102	700.2903183	631.3365468	452.8711692	500.2854921	407.6550382	378.9986731	346.3311479	324.0398737	301.7098967	286.2428385	397.1567025	320.2114279
CG447_02755	989.7388326	873.3181691	556.8036186	564.3776014	446.31476	574.3189166	392.360285	557.4187031	422.5460156	421.2934836	862.8706974	434.1787857	476.2993547	630.1479415	532.1122075	296.2260667	372.0764734	425.2459315	383.9366431	329.3608504	359.5801975	222.5702795	214.6370037	186.4860027	215.2020535	176.1177388	200.6990017	216.0697086	150.5267396
CG447_02760	3391.784781	4002.518258	4674.972191	6112.533651	5510.389623	5295.03211	5844.614345	5311.321622	8726.581283	12061.75594	6054.392656	8301.356029	9035.997698	7090.693828	8491.152248	3822.271828	3479.869069	6152.411321	5712.370419	3066.811778	2044.135253	2385.016258	2827.020715	2817.270684	2617.054857	2989.670795	2763.723958	2043.402101	2192.216699
CG447_02765	5782.592211	5200.385477	4775.714166	4134.739117	4312.658096	5371.105829	1660.08543	1479.968262	2434.669899	2150.380745	3328.521928	3209.364172	2094.005906	2200.419511	1468.025878	7489.529299	7529.778376	4073.973064	4495.209572	6305.526806	4405.834539	9230.809485	9882.970502	11981.72567	10005.65869	9107.596835	8120.084201	5500.517439	5733.700354
CG447_02770	1759.951944	1850.005591	1901.164434	1010.604098	1410.066032	1125.288474	710.2627602	649.6016411	895.3951282	628.5094967	591.2129799	1202.176999	734.6988849	483.3173532	474.8755517	568.0320634	415.0083742	1093.350205	532.1431892	1174.431453	765.0850398	677.0822186	620.7070106	652.7010094	707.445831	418.6405266	273.0822483	259.2836503	369.4747245
CG447_02775	1201.022974	1427.407765	1515.213759	1615.647661	2393.401554	1701.490403	642.9270017	580.4644376	1007.403358	608.6112703	705.5951767	1142.388444	1049.569836	677.5619857	482.4232425	709.2437726	511.605151	1027.027445	714.192175	1204.045038	793.4215227	726.2819646	686.4516784	729.2934748	704.9722442	508.142984	454.0403646	364.2317945	459.7907683
CG447_02780	9002.802281	9069.89183	10125.92987	7747.415213	12465.3754	8343.253297	4220.78663	4065.411601	6755.370585	4861.342559	3501.525001	7140.461604	4489.19272	3240.97934	2378.780578	2111.805185	1557.473956	2811.889955	1937.187926	3353.557957	2304.0492	2691.928959	2875.362382	2624.124466	2876.781474	1866.559313	1431.214193	1364.325874	1557.267543
CG447_02785	11074.43579	9212.78462	13110.75122	7436.375562	11002.22575	6518.613854	11663.97778	8630.627569	14522.83948	15595.4065	5516.081442	14018.28063	8770.753147	4934.119562	6779.713339	9426.147026	7932.861222	9383.695199	7103.411387	11003.9749	6484.168996	9333.894667	9266.130825	13410.34166	9646.988605	9813.511378	5863.042969	6451.224157	5949.911489
CG447_02790	184968.7765	170202.0345	232841.9318	127295.4504	152377.8374	117305.6744	182725.2925	134137.6976	160812.2943	141846.9086	106456.9404	243932.3183	138308.2059	80204.67938	107399.8675	14899.42794	15386.31622	14416.42228	12045.57456	17444.56855	10086.81081	15626.77646	13916.59924	15591.56187	14171.1789	12904.23333	11163.4707	9196.33836	10857.0832
CG447_02795	1159.06584	1201.667559	1116.329993	2396.544031	3120.08032	3243.301318	1272.25736	1141.484037	2787.462287	2317.800306	3166.957075	1911.810194	3156.124946	3589.701987	2180.024718	1823.011314	1415.560173	2214.985116	1620.936162	1839.653697	1483.268315	1431.478324	1554.668027	1558.490165	1615.252195	1713.538983	1500.307292	1339.632193	1505.267396
CG447_02800	2184.018696	2236.120151	2242.870322	5107.974493	6733.374526	7230.769311	3158.306057	2900.88183	8187.332083	6496.427855	6378.95214	4041.42155	6683.021844	7356.314441	4944.99548	2564.107352	2377.950282	2941.609471	2558.021646	2591.549849	1940.560522	2413.130398	2449.955709	2604.143823	2347.433894	3435.739494	2911.780599	2197.737608	2186.742999
CG447_02805	1815.3953	1676.710079	2417.126711	4876.068605	6163.885138	6584.519304	3532.537484	3070.844122	8430.128364	6904.68457	5404.5588	3772.373056	5830.816771	5976.208876	4867.002674	2336.894526	2273.005636	2235.467144	1884.673795	1891.658042	1848.711233	1909.418713	1922.064699	2131.268602	1988.763805	2878.514517	2711.081597	1798.523098	1778.952377
CG447_02810	1029.448263	848.2359241	1329.385657	3180.1881	3584.94858	3702.379849	2371.643109	2028.024636	5111.465372	4175.196821	3101.9022	2516.81342	3532.030664	3195.094781	3015.302509	1181.71904	1264.105967	1136.264932	1219.494809	1118.093413	945.8522586	1061.308806	966.8333498	1188.848267	1033.959292	1566.293005	1592.431424	1121.504678	1174.108569
CG447_02815	277.2167813	423.357894	559.5263747	274.2204704	300.4636317	245.5448745	536.096231	388.8967696	557.3583158	712.2192769	510.4305534	674.7565391	543.0383062	397.1563483	596.8965543	113.6064127	172.9201559	137.5221934	206.55558	84.50706029	139.7281746	56.22828113	59.94366769	83.25267977	69.26043101	60.63069695	88.83398437	94.65911044	52.00014641
CG447_02820	842.888862	1255.632389	1561.500612	811.6706107	902.9370202	814.9679577	1807.706132	1628.325178	1707.622469	2259.477918	1561.316987	2098.293542	1671.325879	1277.120221	1869.940417	67.95149917	217.0446095	134.5961893	224.0602902	165.4027077	138.7510545	42.17121085	27.0713338	23.31075034	34.63021551	40.42046464	52.64236111	107.0059509	93.05289358
CG447_02825	80877.62132	152912.0069	155648.3934	16544.45187	13140.51667	9656.466453	62350.96998	50378.69579	23246.73794	56176.81007	25151.9302	126682.6931	32828.1487	32462.81556	48754.30929	864.2581301	1047.061358	17192.22485	11507.59647	4656.555707	1655.241453	229.5988146	255.2440044	223.1171818	153.362383	313.2586009	227.0201823	1045.365828	974.3185328
CG447_02830	881.8490583	839.8751757	1256.551931	1971.200055	2711.903311	3047.467982	2791.196681	3434.534619	5206.035195	3966.608516	6156.621745	2621.44339	4679.142044	7299.213656	8620.720942	938.5800823	895.6071524	925.5926353	996.6014991	794.5108232	941.9437782	862.1669773	1044.180018	1019.0128	994.3819024	980.1962674	1049.557075	1224.395015	804.6338445
CG447_02835	410.5805301	399.035717	829.7599157	1154.583584	1734.752289	1829.158674	2086.113595	2690.589502	3634.566442	3123.335403	4485.926782	2349.547822	3312.990003	5045.26216	7160.871729	848.3319975	824.0539844	621.2882072	583.490339	659.4439833	819.8037655	754.3961051	690.3190118	472.8752211	692.6043101	612.0813216	674.4802517	613.2264111	577.4753101
CG447_02840	354.3879393	285.0255121	304.2679921	826.5081913	749.8706418	853.0048171	469.4079317	579.7442584	318.5862816	369.8325532	591.2129799	424.2140267	460.3276398	430.8050248	366.6919823	400.2767998	624.8976669	431.0979397	498.3007495	387.1434557	438.7269257	934.7951738	988.1036835	869.1579768	927.5950582	821.4015849	1164.71224	627.6310583	774.5284966
CG447_02845	71.92651622	81.32727946	89.85095068	231.9058888	238.1032553	246.2980796	159.2749672	155.5587078	144.2022117	117.3309213	192.3050684	127.4065617	146.5975259	158.5566422	145.2930496	108.2977018	120.4478327	86.80478876	108.5292031	85.22934285	119.2086524	119.4850974	129.5556689	99.90321573	103.8906465	108.2691017	154.6369358	72.0232362	123.1582415
CG447_02850	41.95713446	39.52353768	50.3709875	65.9448025	63.90650143	73.06089824	53.73911494	43.21075218	45.60814136	32.24884972	50.04221111	43.41787857	30.802593	37.21747551	23.90102114	118.9151236	156.2244167	139.4728628	101.527319	107.6201024	103.5747308	56.22828113	102.4843351	73.2623582	71.73401783	64.96146102	148.0566406	76.1388497	54.73699622
CG447_02855	283.9598922	259.183199	351.9162235	395.668815	360.7625081	299.0224392	664.2931558	483.2402452	416.5096439	570.1871089	516.1496632	557.3147364	604.0730738	511.357917	666.712695	50.96362438	220.6222679	53.64340879	166.878237	153.1239041	150.4764957	163.9991533	79.28033469	99.90321573	148.4152093	99.60757357	108.5748698	141.9886657	114.9476921
CG447_02860	220.2749559	170.2552392	245.0480473	259.9324298	259.2336308	207.1314125	471.9977686	400.4196369	415.838936	422.6657751	264.5088302	345.9194916	338.2581046	265.6206129	367.9499308	185.8048805	277.8648023	184.3382593	218.2253868	169.0141206	136.7968143	110.1137172	100.5506684	76.59246539	91.52271241	85.17169334	108.5748698	98.77472393	90.31604377
CG447_02865	0	0	0	0	0	0	0	0	0	0	0	0	0	0	0	0	0	0	0	0	0	0	0	0	0	0	0	0	0
CG447_02870	417.323641	264.5036752	267.510785	269.8241502	249.9568806	407.1073763	190.3530096	220.3748361	203.8952202	146.8351881	330.9934821	207.1246338	209.3435487	443.0409071	308.1973779	982.1115115	1229.521936	501.3220385	766.7063055	946.1901622	1222.377247	1377.592888	1846.651698	1525.189093	1481.678506	1664.45699	1944.477214	1199.701334	1182.319118
CG447_02875	1198.026036	1037.492864	801.8516659	388.5247947	287.5792564	281.3221185	764.6493343	820.2841122	264.2589367	307.393291	243.0621683	483.2908123	333.1243391	405.8234316	359.1442914	195.3605601	144.2988887	208.7216269	148.2065461	156.7353169	159.2705766	290.5127858	295.8510051	249.7580393	272.0945504	381.107238	516.5531684	273.6882976	257.2638822
CG447_02880	1150.82426	1132.501368	1040.773512	695.7176663	534.959262	509.9198774	1162.189293	1221.423928	537.9077849	887.1864403	493.9881126	926.0108201	788.8886318	737.7217406	839.6806112	319.5843945	233.7403487	380.380535	222.8933095	284.5793312	314.6326728	335.0268417	330.6570056	289.7193256	380.9323706	469.1661074	602.0970052	351.884954	317.4745781
CG447_02885	1075.151571	1148.462797	720.1689834	1132.052443	1191.031652	1059.759627	1586.27508	1533.261523	1886.701495	1894.448385	1653.537633	1607.885044	2058.639965	3426.556889	1955.480914	12.74090609	10.7329752	13.65468587	18.67169085	17.3347816	22.47376234	16.39991533	17.4030003	13.32042876	7.420760465	37.53328859	65.80295139	10.28903374	10.94739924
CG447_02890	591.8952898	640.7373513	343.7479552	609.9894231	548.8743873	531.7628264	769.829008	874.2975524	716.9868105	697.8102164	797.8158229	632.0504291	819.1208064	1579.95831	924.5921337	2.123484349	5.962763997	4.876673526	2.333961356	5.778260533	5.862720611	16.39991533	7.734666799	3.330107191	17.31510775	20.21023232	16.45073785	4.115613497	21.89479849
CG447_02895	1003.225054	906.0010945	520.7271005	860.5796726	826.1461435	820.9935988	1050.178849	1244.469663	1000.696278	1009.320382	1080.91176	947.3638751	1187.611086	2233.558359	1385.630252	4.246968698	2.385105599	2.926004116	10.5028261	8.667390799	15.63392163	7.028535141	29.0050005	36.6311791	7.420760465	34.64611254	19.74088542	10.28903374	2.736849811
CG447_02900	1416.802523	1479.092391	825.6757816	1177.114725	1017.350273	961.8429594	1526.061373	1982.653346	1295.137073	1465.607298	1425.488128	1294.706904	1467.116096	2702.090688	1747.919415	5.308710873	8.347869596	4.876673526	7.001884068	16.61249903	7.816960815	32.79983066	40.60700069	26.64085753	44.52456279	43.30764068	6.580295139	14.40464724	8.210549433
CG447_02905	1339.631365	1499.614228	893.7446836	1074.350741	906.5446453	760.7371879	1880.221564	2203.028182	1486.288842	1803.877147	1127.379528	1498.272695	1386.687103	2310.032624	1690.053784	0	4.770211198	8.778012347	5.83490339	13.0010862	20.51952214	16.39991533	36.73966729	16.65053595	17.31510775	5.774352091	23.03103299	6.173420246	2.736849811
CG447_02910	1308.912748	1454.010146	867.8785008	932.0198753	589.0736382	612.7323786	1417.288224	1690.260589	832.3485799	985.9914267	992.2655575	1331.007097	893.8456154	1765.02603	1213.29131	4.246968698	7.155316797	2.926004116	3.500942034	5.778260533	11.72544122	18.74276038	15.4693336	6.660214382	2.473586822	11.54870418	3.290147569	24.69368098	0
CG447_02915	1376.343857	1493.533684	781.4309953	862.7778327	555.5742624	619.1346222	1107.802719	1500.13328	769.9727395	830.236344	832.8453707	1128.153074	772.9169169	1617.175785	1184.987469	4.246968698	0	0	0	3.611412833	5.862720611	2.342845047	11.6020002	9.990321573	0	8.661528136	3.290147569	6.173420246	0
CG447_02920	1125.350285	1133.261436	584.7118684	733.0863878	500.4291362	497.1153901	943.348078	1270.396114	696.8655717	806.9073888	687.0080697	797.8924898	707.8892206	1503.484045	981.1998153	2.123484349	1.192552799	0.975334705	1.166980678	4.333695399	4.885600509	23.42845047	1.9336667	9.990321573	14.84152093	4.330764068	6.580295139	0	2.736849811
CG447_02925	1804.156782	1588.542188	1074.127274	942.4611357	589.5890132	576.9551346	1640.661654	1946.644386	1013.439729	1128.70974	942.9382351	1321.754107	765.5014779	1568.232256	1375.566664	1.061742175	2.385105599	0	0	3.611412833	3.908480407	28.11414056	25.1376671	26.64085753	17.31510775	5.774352091	6.580295139	4.115613497	2.736849811
CG447_02930	1678.285379	1934.373142	1357.293906	1044.67558	689.0563904	575.0721217	2414.375417	2738.841509	1323.306807	1850.535058	1090.205314	1773.015336	1037.020631	1697.218849	1660.491995	1.061742175	1.192552799	0.975334705	2.333961356	3.611412833	10.74832112	0	1.9336667	19.98064315	9.894347287	5.774352091	6.580295139	6.173420246	5.473699622
CG447_02935	907.3230328	941.7242921	861.7522997	336.3184927	182.9581291	204.8717971	1325.349016	1198.378194	475.5319445	770.5416647	134.3990813	987.9346797	329.7018288	597.0090935	612.6209103	45.65491351	36.96913678	15.60535528	16.33772949	23.8353247	21.49664224	9.371380188	11.6020002	23.31075034	12.36793411	34.64611254	16.45073785	26.75148773	13.68424906
CG447_02940	4680.468196	3077.515463	2663.536136	3049.397575	2441.33143	1645.376621	5342.833452	5994.051506	2141.57052	3295.557983	1401.181911	3160.252145	2285.666484	4004.702331	3061.846603	163.5082949	195.5786591	105.3361482	77.02072475	145.1787959	185.6528194	152.2849281	170.1626696	153.1849308	150.8887961	132.8100981	118.4453125	199.6072546	145.05304
CG447_02945	1213.759961	1052.694225	1286.502248	767.7074091	886.9603948	402.5881455	2178.700262	1632.646253	869.9082257	1117.045263	416.7801297	1377.27205	796.8744893	944.2022555	727.7231964	234.6450206	230.1626903	199.9436146	122.5329712	231.1304213	303.8843517	316.2840813	232.040004	303.0397544	279.5153109	422.9712906	276.3723958	450.6596779	353.0536256
CG447_02950	743.9899022	677.2206168	803.2130439	548.4409408	624.634514	327.6442344	1529.946128	1113.397048	689.4877841	872.091234	288.815047	935.9755791	538.4749591	703.5632357	561.6739969	130.5942875	160.9946279	102.410144	105.028261	119.898906	180.7672188	236.6273498	228.1726706	229.7773962	247.3586822	268.5073722	315.8541667	312.7866258	325.6851275
CG447_02955	720.0143968	586.0124529	742.6317211	707.8075468	634.9420142	437.6121843	1164.77913	1124.199736	735.7666335	705.3578195	433.2225705	835.6162204	669.1007701	875.3754172	744.0765266	371.6097611	375.6541318	294.551081	341.9253387	327.1940027	401.5963619	477.9403896	427.3403406	459.5547923	469.9814961	528.3532163	582.3561198	633.8044786	514.5277645
CG447_02960	0	0	0	0	0	0	0	0	0	0	0	0	0	0	0	0	0	0	0	0	0	0	0	0	0	0	0	0	0
CG447_02965	230.015005	212.058981	188.5508586	244.5453093	200.9962545	197.3397458	330.2042003	458.7541523	287.0630074	347.8758896	199.4539557	188.6186528	237.8644682	231.462108	301.9076355	183.6813962	220.6222679	155.0782181	148.2065461	156.7353169	193.4697802	185.0847587	158.5606694	266.4085753	187.9925985	220.8689675	223.7300347	279.8617178	142.3161902
CG447_02970	399.342012	376.233676	302.906614	318.7332121	263.3566309	282.0753236	392.360285	512.7675925	227.3699989	282.0058986	393.9036903	308.9075295	290.3429599	309.9756865	387.4481322	338.6957537	423.3562438	264.3157051	254.4017878	278.8010707	303.8843517	217.8845894	185.6320032	223.1171818	217.6756403	179.0049148	210.5694444	286.0351381	262.7375819
CG447_02975	322.1708539	295.6664646	273.6369861	206.6270478	199.4501295	204.118592	247.9768798	316.8788493	222.0043352	233.2895512	229.4792824	207.8364023	242.9982337	226.3638237	244.6709796	268.6207702	311.2562807	204.8202881	232.2291549	197.1831407	235.4859445	269.4271804	247.5093376	279.729004	269.6209636	291.6047806	358.6260851	378.6364417	462.5276181
CG447_02980	12.73698725	7.600680323	3.403445101	5.495400208	3.607625081	5.272435956	8.41696981	5.761433624	7.377787573	7.547603127	8.578664763	7.829453513	5.1337655	8.157254907	4.402819684	40.34620263	65.59040397	58.52008231	54.84809187	52.00434479	70.35264733	35.14267571	38.67333399	33.30107191	39.57738915	43.30764068	46.06206597	45.27174847	49.2632966
CG447_02985	94.40355254	102.6091844	109.5909323	76.38606289	87.61375196	70.80128283	159.9224264	139.7147654	101.9476101	188.6900782	105.8035321	88.25929415	107.8090755	101.9656863	127.6817708	121.0386079	169.3424975	136.5468587	142.3716427	119.1766235	126.0484931	105.4280271	146.9586692	193.1462171	133.5736884	141.4716262	125.0256076	174.9135736	95.78974339
CG447_02990	186.5594015	205.9784368	183.1053465	156.6189059	123.1746278	105.0721165	182.583499	186.5264136	123.4102649	152.324354	97.22486731	141.6419317	104.9569836	123.3784805	126.4238224	191.1135914	202.7339759	165.8068999	245.0659424	140.8451005	214.9664224	121.8279424	114.0863353	193.1462171	126.1529279	161.6818585	220.4398872	236.6477761	202.526886
CG447_02995	119.1282925	153.5337425	126.6081578	153.3216658	121.6285027	134.8237194	182.583499	191.567668	179.0790256	231.231114	134.3990813	148.7596167	200.2168545	186.597206	132.7135648	61.58104612	60.82019277	82.90344994	91.02449289	88.11847312	76.21536794	51.54259103	44.47433409	79.92257258	111.311407	70.73581311	59.22265625	115.2371779	123.1582415
CG447_03000	212.033376	209.7787769	212.3749743	239.5994491	186.5657542	242.9086565	284.2345959	237.659137	219.3215033	264.1661094	171.5732953	201.4304858	260.6812037	180.9890932	173.5968904	363.1158237	316.0264919	608.6088561	575.3214743	531.599969	438.7269257	491.9974599	576.2326765	606.0795087	519.4532326	463.3917553	463.9108073	596.7639571	717.0546505
CG447_03005	128.119107	169.4951712	150.4322735	136.8354652	162.3431286	186.0416687	150.2105382	149.077095	163.6527425	152.324354	74.34842794	103.2064327	103.8161468	62.7088971	102.5228012	188.9901071	146.6839943	291.6250769	267.2385753	298.3027	249.165626	358.4552922	371.2640063	309.6999688	400.7210651	287.2740165	365.2063802	425.965997	468.0013177
CG447_03010	163.3331306	171.0153073	179.0212123	233.0049688	195.3271294	193.1971175	219.4886743	185.0860552	210.6022998	253.8739234	181.5817375	149.4713853	235.5827946	120.8293383	201.271757	297.2878089	248.0509823	442.8019562	351.2611841	371.2532392	379.1225995	367.8266724	479.5493415	392.9526485	296.8304186	316.145777	292.8231337	364.2317945	388.6326732
CG447_03015	148.3484397	146.6931302	156.5584747	167.6097063	125.2361278	132.1875015	229.8480217	177.1640839	285.0508835	334.1529748	164.4244079	202.8540228	197.9351809	154.9878432	251.5896962	134.8412562	122.8329383	219.4503087	159.8763529	301.1918303	227.6689837	196.798984	152.7596693	196.4763243	168.2039039	151.5767424	240.1807726	310.728819	109.4739924
CG447_03020	354.3879393	361.0323154	266.1494069	266.5269101	242.2262554	278.6859005	347.0381399	311.1174157	394.3762812	355.4234927	331.7083708	293.2486225	342.2510333	297.7398041	307.5684037	167.7552636	131.1808079	263.3403704	179.7150244	323.5825898	273.5936285	182.7419137	164.3616695	273.0687897	183.0454248	145.8023903	207.2792969	232.5321626	218.9479849
CG447_03025	283.9598922	267.5439474	255.9390716	197.8344075	158.7355036	179.6394251	301.0685355	275.8286347	303.1599985	284.0643359	280.951271	269.0484935	254.9770198	239.6193629	259.1373871	157.1378418	171.7276031	362.8245103	267.2385753	395.0885639	360.5573176	194.4561389	195.3003367	186.4860027	207.781293	174.6741507	207.2792969	232.5321626	235.3690838
CG447_03030	752.2314822	751.707284	697.0255568	520.9639397	429.8227596	454.5592999	834.5749297	989.5262249	849.7869869	789.7537454	626.9574164	706.7861217	743.2551607	637.2855396	808.8608734	176.249201	243.2807711	300.4030892	320.9196865	405.9228024	447.5210066	260.0558002	249.4430043	296.37954	272.0945504	193.440795	329.0147569	386.8676687	331.1588271
CG447_03035	121.3759961	181.6562597	162.0039868	74.73744283	71.6371266	71.1778854	92.58666791	84.26096675	205.2366361	138.6014392	75.06331667	106.7652752	103.8161468	83.10203436	108.8125436	15.92613262	22.65850319	73.15010289	31.50847831	79.45108232	43.97040458	56.22828113	59.94366769	63.27203663	59.36608372	30.31534848	29.61132812	57.61858896	57.47384603
CG447_03040	93.654318	129.9716335	140.2219382	71.44020271	48.44525108	63.64583404	54.38657416	49.69236501	51.64451301	53.51936763	55.76132096	59.7885541	54.18974694	29.06022061	49.68896501	27.60529654	19.08084479	129.7195158	87.52355086	80.17336489	50.8102453	138.2278578	131.4893356	83.25267977	131.1001016	93.83322147	59.22265625	96.71691718	134.1056407
CG447_03045	628.6077824	633.1366709	514.6008993	208.8252079	243.7723805	227.4679512	242.7972061	226.8564489	213.9558396	252.5016319	217.326174	330.9723531	231.0194475	176.4006374	221.3989327	117.8533814	100.1744352	586.1761578	347.7602421	349.5847622	245.2571456	245.9987299	266.8460046	199.8064315	200.3605326	153.0203304	121.7354601	199.6072546	254.5270324
CG447_03050	5.244641808	0.760068032	12.93309139	4.396320166	4.638375104	2.25961541	5.179673729	1.440358406	5.36566369	0.686145739	5.004221111	4.270611007	5.704183889	4.078627453	1.257948481	3.185226524	1.192552799	0.975334705	0	5.778260533	0.977120102	0	0	0	0	0	0	0	0
CG447_03055	4625.02484	4749.665134	3137.295694	5848.754442	5501.112873	5806.835	4769.184586	5739.828248	6036.371651	5625.022767	7056.666656	4568.842009	7676.120259	7379.766548	6478.434678	3179.917813	3659.944542	4804.498758	4788.121722	3073.312321	2658.743797	3455.696444	3542.477394	4019.439379	3876.11055	3295.711456	3286.857422	3590.872776	2985.903144
CG447_03060	973.2556727	804.1519782	639.16699	978.181237	907.5753953	1086.121807	792.4900806	1055.782712	1043.621588	1004.517362	1294.66349	812.1278599	1073.527408	1342.378261	1037.807497	285.608645	418.5860326	415.4925844	387.4375851	286.7461789	249.165626	255.3701101	168.2290029	249.7580393	212.7284667	200.6587352	200.6990017	236.6477761	180.6320875
CG447_03065	2407.29059	1902.450285	1540.399253	2174.529862	1921.833418	2662.580158	1295.565892	1958.167253	1341.415922	1096.460891	3062.58332	1240.612498	2163.596949	3573.387478	1790.689663	1364.338694	1930.742982	1912.631357	2114.568989	1431.564047	1256.576451	1738.391025	1566.270027	1761.626704	1748.825883	1665.900578	1707.586589	1909.644663	1598.32029
CG447_03070	20.22933269	16.72149671	40.1606522	12.08988046	4.638375104	3.012820546	4.532214513	3.600896015	0.670707961	2.744582955	12.86799714	14.94713853	5.1337655	4.078627453	3.144871203	0	1.192552799	2.926004116	0	5.055977966	0	2.342845047	0	0	0	0	0	0	0
CG447_03075	2034.171787	2020.26083	1765.707319	1288.121809	1179.178026	1120.016038	1383.620345	1669.375393	764.6070758	822.6887408	997.2697786	1239.188961	1156.238074	1275.080908	866.0975293	728.3551317	649.9412757	653.4742525	467.9592519	860.2385368	540.3474163	522.4544455	553.0286761	519.4967218	531.8211667	313.2586009	250.0512153	442.428451	448.843369
CG447_03080	98.14972526	78.28700733	118.4398895	67.04388254	65.45262646	45.19230819	117.8375773	133.2331526	45.60814136	59.00853354	25.02110556	106.7652752	51.90807339	37.72730394	44.02819684	14.86439044	21.46595039	12.67935117	14.00376814	14.44565133	11.72544122	0	3.867333399	13.32042876	4.947173644	5.774352091	0	4.115613497	5.473699622
CG447_03085	297.446114	504.6851735	438.3637291	441.2806367	379.3160085	291.8669904	626.7405213	697.1334685	690.1584921	824.0610323	442.516124	607.1385315	718.1567516	597.0090935	744.7055009	151.829131	233.7403487	150.2015446	165.7112563	127.8440143	137.7739344	215.5417443	191.4330033	316.3601831	230.0435744	191.997207	220.4398872	290.1507516	262.7375819
CG447_03090	14.23545634	6.080544259	21.10135963	8.243100312	6.184500138	6.402243661	6.474592162	2.160537609	4.024247767	13.03676904	2.144666191	2.135305504	1.711255167	3.568799022	2.515896962	1.061742175	9.540422396	3.901338821	3.500942034	7.222825666	3.908480407	7.028535141	5.801000099	13.32042876	9.894347287	10.10511616	9.870442708	4.115613497	5.473699622
CG447_03095	1.498469088	4.560408194	22.46273767	4.945860187	2.061500046	0.376602568	2.589836865	0	0.670707961	0	1.42977746	4.982379508	1.711255167	2.039313727	0.628974241	3.185226524	1.192552799	0	0	0.722282567	0.977120102	0	0	0	0	1.443588023	3.290147569	2.057806749	0
CG447_03100	32.21708539	25.08224507	68.74959105	14.83758056	14.94587533	10.92147448	11.65426589	10.08250884	14.75557515	8.233748866	14.2977746	17.08244403	12.54920456	15.80468138	10.06358785	4.246968698	9.540422396	5.852008231	14.00376814	10.8342385	14.65680153	7.028535141	1.9336667	3.330107191	0	8.661528136	3.290147569	6.173420246	2.736849811
CG447_03105	1307.414279	1463.130962	1479.81793	1312.85111	1364.713031	1255.21636	1504.047759	1738.512596	1015.451853	1462.176569	1535.580992	1296.842209	1642.80496	1876.168629	1523.375611	802.677084	888.4518356	755.8843965	919.5807743	587.9380092	503.2168525	248.341575	255.2440044	226.447289	319.0927	310.3714249	263.2118056	372.4630215	385.8958234
CG447_03110	141.6053288	103.3692524	115.0364444	165.4115463	214.3960048	149.134617	93.88158635	63.37576986	207.919468	160.5581029	270.9428288	88.25929415	147.7383627	89.72980397	113.2153633	113.6064127	108.5223048	69.24876407	101.527319	88.11847312	208.1265817	100.742337	92.81600159	246.4279321	140.9944488	359.4534176	572.4856771	600.8795706	451.5802188
CG447_03115	244.2504613	283.5053761	268.191474	420.3981159	554.0281374	453.0528896	183.8784174	200.2098184	352.1216796	236.0341341	648.4040783	242.7130589	409.5604032	312.0150002	314.4871203	211.2866927	219.4297151	129.7195158	149.3735268	156.7353169	253.0741064	89.02811179	139.2240024	256.4182537	173.1510775	418.6405266	720.5423177	600.8795706	555.5805117
CG447_03120	221.0241905	228.0204097	238.2411571	448.974197	519.4980116	406.3541712	235.6751547	245.5811082	513.7622983	409.6290061	493.9881126	288.9780115	483.7147938	390.5285787	350.338652	295.1643245	345.8403119	285.7730686	161.0433336	254.965746	450.452367	110.1137172	156.6270027	319.6902903	163.2567302	597.6454414	654.7393663	810.775859	607.5806581
CG447_03125	134.8622179	119.3306811	161.3232978	167.6097063	175.2275039	153.6538479	93.23412713	66.25648667	131.4587604	104.980298	258.7897203	151.6066908	152.3017098	109.1032844	154.0986889	210.2249506	199.1563175	113.1388258	110.8631644	159.6244472	194.4469003	58.57112618	90.88233489	96.57310854	51.94532326	190.553619	184.2482639	294.2663651	216.2111351
CG447_03130	33.71555448	36.48326555	38.79927416	50.00814189	50.50675113	44.81570562	25.89836865	36.72913935	22.80407068	27.44582955	54.3315435	50.53556358	57.61225728	23.45210786	34.59358323	57.33407743	91.82656556	38.0380535	38.51036238	71.50597409	83.05520866	14.05707028	19.336667	36.6311791	27.20945504	59.18710893	52.64236111	63.79200921	30.10534792
CG447_03135	1436.282621	1786.919944	1261.316755	859.4805926	690.0871404	976.5304595	1274.199737	1485.729696	1232.761233	2219.681465	2254.759055	2548.843003	1681.59341	2390.075688	3233.556571	442.7464868	411.4307158	639.8195666	640.6723923	530.8776864	400.6192418	128.8564776	183.6983365	223.1171818	113.7849938	430.1892308	421.1388889	440.3706442	344.8430762
CG447_03140	2357.84111	2841.894373	1827.650019	1351.868451	1114.75615	1610.729184	1823.245153	2310.334883	1909.505566	3132.941443	3362.121698	3373.070927	2546.347688	3572.877649	4887.758824	656.1566639	775.1593197	1115.782903	987.2656536	785.8434324	822.7351258	440.4548688	442.8096742	522.826829	321.5662868	997.5193237	1131.810764	1321.111933	1130.318972
CG447_03145	680.304966	605.0141537	486.6926495	411.6054756	377.7698835	511.8028903	620.9133883	756.1881631	459.4349534	612.7281448	810.6838201	733.8333247	697.0512712	926.3582603	1211.404387	132.7177718	335.1073367	203.8449534	278.9083821	215.9624874	314.6326728	86.68526674	131.4893356	69.93225101	74.20760465	142.9152142	161.2172309	273.6882976	216.2111351
CG447_03150	3435.240384	2243.720831	2106.051829	1883.823191	1523.963909	1860.79329	2549.046934	3553.364188	1534.579815	1559.609264	2371.285918	1709.66794	1199.589872	2359.485982	1859.876829	1393.005733	1824.605783	1750.725796	1802.985148	1568.075452	1679.669455	852.7955971	819.8746807	922.4396919	638.1854	1473.903371	1704.296441	2127.772178	1631.162487
CG447_03155	23.97550541	17.48156474	21.10135963	18.68436071	10.82287524	30.12820546	8.41696981	12.96322565	14.75557515	15.78135199	25.02110556	27.75897155	13.11962294	31.60936276	27.67486659	24.42007001	8.347869596	56.5694129	26.8405556	28.1690201	20.51952214	9.371380188	15.4693336	0	4.947173644	30.31534848	39.48177083	2.057806749	24.6316483
CG447_03160	179.067056	143.6528581	216.4591084	97.26858368	135.543628	210.1442331	80.93240202	93.62329639	133.4708843	102.9218608	217.326174	103.9182012	122.0695352	140.2028187	128.3107451	52.02536655	59.62763997	206.7709575	141.204662	104.0086896	59.60432621	25.77129552	52.20900089	49.95160786	22.2622814	142.9152142	184.2482639	82.31226994	95.78974339
CG447_03165	5.993876352	5.320476226	6.806890203	3.846780146	8.246000184	6.402243661	5.179673729	4.321075218	1.341415922	8.919894604	16.44244079	4.270611007	5.704183889	12.23588236	4.402819684	3.185226524	0	1.95066941	3.500942034	0.722282567	1.954240204	0	0	0	0	0	0	0	0
CG447_03170	46.45254173	39.52353768	70.79165811	26.92746102	32.46862573	48.20512874	14.24410276	20.16501768	34.20610602	27.44582955	57.19109842	23.48836054	26.23924589	31.09953433	25.78794386	29.72878089	10.7329752	72.17476819	63.01695662	38.28097603	34.19920356	14.05707028	25.1376671	23.31075034	27.20945504	72.17940113	65.80295139	14.40464724	30.10534792
CG447_03175	122.8744652	113.2501368	145.6674503	68.6925026	112.3517525	132.9407066	97.11888243	67.69684508	104.6304419	60.38082501	178.7221826	73.31215562	100.9640548	54.04181376	88.68536792	20.17310132	8.347869596	96.55813582	68.85186001	62.83858329	42.99328448	4.685690094	7.734666799	6.660214382	19.78869457	41.86405266	82.25368924	14.40464724	21.89479849
CG447_03180	49.4494799	43.32387784	44.92547534	23.08068087	34.01475076	51.97115442	31.72550159	19.44483848	39.57176971	32.93499546	60.76554207	29.18250855	31.37301139	26.51107845	33.33563475	14.86439044	15.50318639	36.08738409	32.67545899	28.89130266	18.56528194	0	7.734666799	0	0	14.43588023	9.870442708	16.46245399	27.36849811
CG447_03185	478.0116391	472.7623161	421.3465035	460.5145374	544.7513872	417.2756456	1044.351716	1050.021278	679.4271647	920.8075815	648.4040783	633.4739661	439.7925778	508.8087748	714.5147373	114.6681549	238.5105599	231.1543251	313.9178024	211.628792	217.8977827	30.45698561	27.0713338	43.29139348	19.78869457	166.0126226	134.8960503	290.1507516	164.2109887
CG447_03190	1434.784152	1628.825793	1236.131261	1412.317853	1509.018034	1294.383027	1758.499231	2099.322377	1183.799552	1764.76684	1590.627425	1460.548964	940.6199232	1256.217256	1464.881006	290.9173558	424.5487966	469.1359932	561.3177062	408.0896501	402.573482	117.1422524	139.2240024	209.796753	76.68119148	461.9481673	595.5167101	709.9433283	684.2124528
CG447_03195	1111.114829	1212.308512	1114.287926	1398.579353	1412.127532	1048.084947	2939.464841	2855.51054	1700.91539	2940.134491	1841.553369	2160.217401	1505.904547	1213.901496	2235.374451	158.199584	317.2190447	287.723738	458.6234065	301.1918303	330.2665944	39.8283658	32.87233389	49.95160786	27.20945504	164.5690346	263.2118056	339.5381135	314.7377283
CG447_03200	200.0456232	260.7033351	238.9218461	407.2091554	403.023259	288.1009647	740.0458841	750.4267295	499.6774311	691.6349047	558.3280983	674.0447706	533.3411936	369.625613	732.7549903	90.24808484	176.4978143	134.5961893	206.55558	166.1249903	195.4240204	25.77129552	3.867333399	36.6311791	9.894347287	34.64611254	108.5748698	98.77472393	136.8424906
CG447_03205	122.8744652	121.6108852	106.1874872	258.2838098	294.7945066	166.4583352	418.2586537	442.9102098	531.8714132	780.147705	225.9048387	422.7904897	345.6735437	230.4424511	517.0168258	136.9647405	166.9573919	145.3248711	200.7206766	148.0679261	156.3392163	11.71422524	29.0050005	23.31075034	24.73586822	93.83322147	65.80295139	90.54349694	95.78974339
CG447_03210	2.996938176	3.800340162	6.126201182	7.144020271	21.64575048	6.025641092	19.42377649	20.88519689	21.46265476	39.11030711	18.58710699	20.64128653	17.68297005	7.137598043	23.90102114	53.08710873	84.67124876	68.27342937	86.35657018	63.56086586	63.51280662	7.028535141	15.4693336	29.97096472	17.31510775	43.30764068	69.09309896	76.1388497	90.31604377
CG447_03215	26.97244358	16.72149671	19.05929257	12.63942048	17.52275039	20.33653869	29.13566473	20.88519689	13.41415922	22.64280938	13.58288587	29.18250855	28.52091944	13.25553922	22.01409842	24.42007001	21.46595039	32.18604527	22.17263288	26.72445496	28.33648295	2.342845047	7.734666799	6.660214382	2.473586822	5.774352091	13.16059028	18.52026074	8.210549433
CG447_03220	1266.206379	1276.154226	1404.261449	1051.8196	1058.580274	1094.783666	2510.84684	2078.43718	1839.751938	2384.356442	1395.462801	3143.169701	2291.941086	1875.148972	3288.27733	113.6064127	223.0073735	225.3023169	214.7244448	184.904337	140.7052947	53.88543608	13.5356669	43.29139348	32.15662868	111.1562777	101.9945747	127.5840184	52.00014641
CG447_03225	175.3208833	225.7402056	165.4074319	87.37686331	105.6518774	117.8766039	154.0952935	133.9533318	139.5072559	185.2593495	122.2459729	235.5953739	151.1608731	228.9129658	250.3317478	10.61742175	14.31063359	19.5066941	26.8405556	24.55760726	9.771201019	2.342845047	5.801000099	0	4.947173644	18.76664429	26.32118056	22.63587423	16.42109887
CG447_03230	218.7764868	228.0204097	183.1053465	121.9978846	120.0823777	153.2772453	148.2681605	154.1183494	110.6668136	133.1122733	142.977746	249.8307439	148.8791995	246.7569609	236.4943145	57.33407743	41.73934798	116.0648299	64.18393729	66.44999612	39.08480407	30.45698561	7.734666799	6.660214382	4.947173644	57.74352091	42.7719184	76.1388497	49.2632966
CG447_03235	1795.915202	1573.340827	1551.290277	1587.62112	1673.938037	1737.64425	2370.34819	2190.064956	2346.136448	2759.678161	2186.129737	3056.333944	2806.458473	2808.135002	3482.63037	281.3616763	453.1700638	450.6046338	445.786619	366.1972612	269.6851481	175.7133785	90.88233489	106.5634301	145.9416225	187.6664429	256.6315104	279.8617178	246.316483
CG447_03240	0	0	0	0	0	0	0	0	0	0	0	0	0	0	0	1.061742175	1.192552799	3.901338821	1.166980678	0.722282567	1.954240204	0	0	0	0	0	0	0	0
CG447_03245	0	0	0	0	0	0	0	0	0	0	0	0	0	0	0	0	0	0	0	0	0	0	0	0	0	0	0	0	0
CG447_03250	0	0	0	0	0	0	0	0	0	0	0	0	0	0	0	0	0	0	0	0	0	0	0	0	0	0	0	0	0
CG447_03255	0	0	0	0	0	0	0	0	0	0	0	0	0	0	0	0	0	0	0	0	0	0	0	0	0	0	3.290147569	0	0
CG447_03260	8.241579984	8.360748356	27.90824983	2.747700104	3.607625081	5.272435956	3.884755297	1.440358406	2.682831845	2.058437216	2.144666191	3.558842506	0.570418389	1.019656863	3.144871203	0	0	2.926004116	1.166980678	0	2.931360306	0	0	0	4.947173644	8.661528136	6.580295139	18.52026074	16.42109887
CG447_03265	0	0	0	0	0	0	0	0	0	0	0	0	0	0	0	0	0	0	0	0	0	0	0	0	0	0	0	0	0
CG447_03270	0	0	0	0	0	0	0	0	0	0	0	0	0	0	0	0	0	0	0	0	0	0	0	0	0	0	0	0	0
CG447_03275	1.498469088	1.520136065	3.403445101	0	3.092250069	0.753205137	1.294918432	0	0	0	0	0	1.140836778	1.019656863	0	6.370453047	0	0	0	0	0.977120102	0	3.867333399	3.330107191	0	4.330764068	0	2.057806749	2.736849811
CG447_03280	12.73698725	15.96142868	14.29446943	14.83758056	18.55350042	20.71314125	10.35934746	21.60537609	10.06061942	6.175311649	19.30199572	10.67652752	12.54920456	24.47176472	18.24025298	112.5446705	134.7584663	62.42142113	80.52166679	101.1195593	153.407856	56.22828113	83.14766809	76.59246539	91.52271241	95.2768095	184.2482639	88.48569019	156.0004392
CG447_03285	6.743110896	7.600680323	12.93309139	3.297240125	6.69987515	5.649038524	2.589836865	0	0.670707961	2.058437216	4.289332381	4.270611007	1.711255167	8.667083338	3.773845444	29.72878089	40.54679518	16.58068999	14.00376814	18.05706416	36.15344377	18.74276038	17.4030003	13.32042876	12.36793411	34.64611254	29.61132812	16.46245399	30.10534792
CG447_03290	20.22933269	15.20136065	38.11858514	10.99080042	14.94587533	23.7259618	9.711888243	6.481612827	1.341415922	2.058437216	5.719109842	9.964759017	7.985857444	15.80468138	7.547690887	42.46968698	45.31700638	21.45736351	29.17451695	44.05923656	45.92464479	37.48552075	17.4030003	43.29139348	14.84152093	70.73581311	75.6733941	43.21394172	82.10549433
CG447_03295	895.3352801	953.1253125	847.4578302	74.73744283	89.15987699	87.74839841	97.76634164	69.13720349	49.63238913	85.76821735	122.2459729	311.7546035	162.5692408	400.2153189	59.75255286	92.37156919	91.82656556	48.76673526	31.50847831	60.67173559	85.98656896	63.25681627	50.27533419	123.2139661	136.0472752	150.1331544	134.8960503	220.1853221	158.737289
CG447_03300	890.8398728	786.6704135	672.520752	74.73744283	81.94462683	77.58012906	62.80354397	54.73361943	42.92530952	56.95009632	80.78242651	212.8187819	109.5203307	319.1525982	73.58998615	92.37156919	103.7520936	44.86539644	29.17451695	78.72879976	94.78064988	81.99957665	48.34166749	136.5343948	131.1001016	213.6510274	282.952691	220.1853221	216.2111351
CG447_03305	902.8276255	696.9823856	564.2911978	76.93560291	63.39112642	52.72435956	47.911982	43.93093138	35.54752194	45.9717645	42.89332381	155.1655333	63.31644116	205.460858	40.88332564	66.889757	81.09359037	23.40803293	42.01130441	36.83641089	70.35264733	28.11414056	50.27533419	79.92257258	66.78684419	135.6972741	197.4088542	170.7979601	147.7898898
CG447_03310	2871.066773	3468.9505	2881.356623	103.3135239	102.0442523	96.78686005	218.1937559	131.0726149	68.41221204	187.3177867	99.3695335	867.645803	154.012965	379.3123532	111.9574148	55.21059308	75.13082637	17.55602469	23.33961356	26.0021724	66.44416693	49.19974599	46.40800079	83.25267977	64.31325737	144.3588023	118.4453125	148.1620859	194.3163366
CG447_03315	363.3787538	298.7067367	460.1457777	275.8690904	341.6936326	232.3637846	262.8684418	239.8196746	169.6891142	296.4149592	341.716813	288.9780115	269.8078979	271.2287256	251.5896962	870.6285831	988.6262708	618.3622031	704.8563296	439.1478005	497.3541318	468.5690094	411.871007	352.9913622	410.6154124	339.2431853	352.0457899	553.5500154	629.4754566
CG447_03320	36.71249266	31.16278933	43.5640973	23.08068087	9.276750208	16.94711557	34.96279767	30.96770573	22.13336272	24.01510086	27.16577175	38.43549906	19.96464361	34.15850492	36.48050595	20.17310132	21.46595039	7.802677642	5.83490339	4.333695399	7.816960815	7.028535141	0	13.32042876	9.894347287	12.9922922	13.16059028	22.63587423	8.210549433
CG447_03325	457.7823064	332.1497301	429.5147718	374.7862942	304.0712568	306.5544906	316.6075567	390.337128	305.1721224	378.0663021	656.2678543	402.1492032	410.1308216	628.1086278	534.6281045	176.249201	181.2680255	251.6363539	253.2348071	145.9010784	230.600344	217.8845894	162.4280028	186.4860027	222.622814	112.5998658	213.859592	304.5553988	260.0007321
CG447_03330	236.7581159	193.0572802	181.7439684	131.889605	124.7207528	127.6682706	131.4342209	172.8430087	65.7293802	89.19894604	135.11397	120.2888767	83.85150316	116.2408824	122.0210027	75.38369439	78.70848477	77.05144171	66.51789865	85.22934285	104.5518509	89.02811179	71.54566789	76.59246539	126.1529279	77.95375323	88.83398437	113.1793712	153.2635894
CG447_03335	278.7152504	249.3023146	185.8281025	131.889605	89.15987699	105.8253217	167.691937	234.058241	77.13141554	94.00196622	139.4033024	111.7476547	88.41485027	106.5541422	122.6499769	112.5446705	177.6903671	114.1141605	99.19335764	109.0646676	130.9340936	142.9135479	110.2190019	133.2042876	220.1492271	108.2691017	78.96354167	265.4570706	194.3163366
CG447_03340	0	0	0	0	0	0	0	0	0	0	0	0	0	0	0	0	0	0	0	0	0	0	0	0	0	0	0	0	0
CG447_03345	817.4148875	720.5444946	589.4766916	480.2979782	332.4168824	397.3157095	492.0690043	747.5460127	287.7337154	282.6920444	425.3587945	411.4021937	352.5185643	450.6883336	470.472732	438.4995181	360.1509454	445.7279603	414.2781407	430.4804097	499.308372	571.6541915	388.6670066	459.5547923	455.1399752	369.5585338	381.6571181	777.850951	667.7913539
CG447_03350	515.4733663	516.0861939	526.1726127	744.0771882	614.3270137	612.355776	892.1987999	854.1325347	823.6293764	1084.796413	695.5867345	728.8509452	874.4513901	642.3838239	898.1752156	1085.100502	981.470954	910.9626147	981.4307503	854.4602762	941.9437782	737.9961898	914.624349	1045.653658	808.8628907	1056.706433	940.9822049	1020.672147	801.8969947
CG447_03355	485.5039845	376.233676	493.4995397	371.4890541	373.6468834	418.7820559	467.4655541	496.9236501	413.1561041	470.0098311	503.2816661	372.9666946	388.4549228	374.2140688	396.8827458	665.7123434	719.1093381	503.2727079	652.342199	522.2102956	558.9126983	482.6260797	431.207674	509.5064002	601.0815977	652.5017863	572.4856771	839.5851534	730.7388996
CG447_03360	37438.50093	97459.72345	73419.11773	31250.14282	24712.74718	18243.00501	41594.07497	31932.74586	36231.64406	78753.06332	31914.06269	100572.1774	45936.36327	32785.53696	47231.56265	1257.102735	2234.843946	44372.85241	63083.47451	24490.43498	6559.407244	1557.991956	1450.250025	1062.304194	860.808214	1408.94191	1105.489583	3144.328712	2140.216552
CG447_03365	801.6809621	934.1236117	1068.001073	214.8701481	221.611255	206.3782074	923.2768423	825.3253666	905.4557476	7376.752838	5217.257953	7889.242067	934.345321	1073.188849	2385.699295	116.7916392	128.7957023	95.58280111	214.7244448	181.2929242	545.2330168	86.68526674	50.27533419	86.58278696	89.04912559	525.4660403	401.3980035	703.769908	361.2641751
CG447_03370	680.304966	815.5529987	1140.154109	192.8885473	166.4661287	177.7564122	923.9243015	746.8258335	847.104155	7870.091624	5004.221111	9369.72055	748.3889262	912.0830643	2274.999828	91.30982701	119.2552799	79.00211112	126.0339132	140.1228179	434.8184453	51.54259103	75.41300129	113.2236445	91.52271241	417.1969386	381.6571181	617.3420246	279.1586807
CG447_03375	292.9507067	298.7067367	385.2699855	375.8853742	317.9863821	273.036862	520.5572098	444.3505682	468.1541569	663.5029294	431.0779043	463.3612943	549.8833269	391.0384071	531.4832333	547.8589621	405.4679518	646.6469096	532.1431892	399.4222593	390.8480407	302.2270111	361.5956728	499.5160786	440.2984543	303.1534848	411.2684462	428.0238037	429.6854203
CG447_03380	720.7636313	728.145175	641.8897461	400.6146752	321.0786322	337.8125037	689.5440652	729.5415326	403.7661927	430.2133782	441.0863465	442.7200077	350.8073092	434.8836522	495.0027274	371.6097611	361.3434982	439.8759521	448.1205804	327.9162852	402.573482	381.8837427	344.1926725	422.9236132	455.1399752	332.0252452	282.952691	425.965997	451.5802188
CG447_03385	519.9687735	354.9517711	350.5548454	305.5442516	264.3873809	337.0592986	422.143409	472.4375572	307.8549542	326.6053717	410.3461311	268.3367249	310.8780219	380.8418385	389.3350549	247.3859267	206.3116343	232.1296598	234.5631163	198.6277058	205.1952214	215.5417443	135.356669	166.5053595	178.0982512	122.7049819	203.9891493	255.1680368	180.6320875
CG447_03390	156.5900197	142.132722	155.1970966	152.7721258	111.3210025	136.3301297	126.9020064	172.8430087	105.3011499	91.943529	130.8246376	137.3713207	143.745434	182.5185785	160.3884314	237.8302471	249.2435351	257.4883622	218.2253868	199.3499884	207.1494616	238.9701948	166.2953362	203.1365386	153.362383	179.0049148	184.2482639	246.9368098	249.0533328
CG447_03395	203.791796	165.694831	187.1894806	219.2664683	181.9273791	207.5080151	205.8920307	236.9389578	213.2851317	178.3978921	251.640833	157.3008388	198.5055993	273.7778678	260.3953356	179.4344275	158.6095223	166.7822346	173.880121	128.5662968	157.3163364	182.7419137	145.0250025	149.8548236	185.5190116	127.035746	85.54383681	244.8790031	169.6846883
CG447_03400	150.5961433	163.414627	157.2391637	239.0499091	208.7268797	195.4567329	278.407463	332.7227918	329.317609	315.6270398	256.6450541	192.1774953	298.8992358	305.3872306	309.4553264	159.2613262	145.4914415	166.7822346	126.0339132	125.6771666	121.1628926	173.3705335	158.5606694	143.1946092	148.4152093	135.6972741	111.8650174	170.7979601	191.5794868
CG447_03405	54.69412171	52.44469423	91.89301774	34.07148129	39.68387589	29.37500033	49.20690043	39.60985616	32.8646901	32.93499546	47.89754492	60.5003226	43.35179755	32.62901963	50.31793925	35.03749176	64.39785117	75.1007723	22.17263288	40.44782373	35.17632367	37.48552075	36.73966729	13.32042876	42.05097597	34.64611254	39.48177083	51.44516872	71.15809509
CG447_03410	447.2930228	354.1917031	336.260376	124.1960447	85.0368769	146.8750016	99.70871929	144.0358406	74.44858369	144.7767509	418.9247959	233.4600684	196.2239258	462.924216	286.8122537	324.8931054	373.2690262	374.5285268	290.5781888	293.246722	351.7632367	414.6835733	396.4016734	246.4279321	319.0927	180.4485028	233.6004774	316.9022393	377.6852739
CG447_03415	87.66044165	53.9648303	70.79165811	23.63022089	16.49200037	19.20673098	9.711888243	16.56412167	6.036371651	4.116874433	66.48465191	26.33543454	14.83087811	48.43370101	30.81973779	122.1003501	103.7520936	149.2262099	109.6961837	143.0119482	165.1332972	210.8560542	179.8310031	173.1655739	160.7831434	116.9306298	118.4453125	146.1042792	158.737289
CG447_03420	1298.423465	859.6369446	836.5668059	708.9066268	755.0243919	775.8012906	849.4664916	1157.327979	1022.158933	637.4293913	604.7958658	560.1618104	519.0807339	592.4206376	629.6032148	1144.558064	1304.652763	4493.366987	2736.56969	1958.108038	2112.53366	1347.135902	1156.332686	1681.704131	1451.995464	1449.362375	1148.261502	1782.060644	1050.950327
CG447_03425	100.3974289	84.36755159	89.85095068	79.68330302	87.61375196	101.6826934	68.63067692	91.46275878	85.17991107	68.61457388	57.90598715	53.38263759	55.90100211	63.21872553	72.96101191	217.6571458	219.4297151	804.6511318	487.7979234	356.0853053	296.0673909	313.9412363	286.1826716	319.6902903	230.0435744	342.1303614	259.921658	308.6710123	325.6851275
CG447_03430	1900.058804	1659.228515	1814.716928	1858.54435	1735.267664	1878.870213	2277.761523	2769.809215	2345.46574	4665.791024	6740.685837	2804.367895	4335.750174	4708.265566	5502.895631	615.8104612	918.2656556	4508.972342	3289.718531	1579.631973	1327.906218	363.1409823	313.2540053	402.9429701	316.6191132	466.2789313	470.4911024	557.6656289	429.6854203
CG447_03435	1989.966949	1568.020351	2010.755366	1914.047892	1640.954037	1737.64425	2475.236583	2502.62273	2626.492376	5089.142945	6345.352369	2985.868862	3895.387178	3629.468605	4643.716818	941.7653088	1197.323011	6988.273163	5173.225346	2295.413997	1719.731379	901.9953431	959.098683	922.4396919	781.6534357	1198.178059	1302.898437	1512.48796	1015.37128
CG447_03440	7915.662957	6579.148888	7809.54513	6491.166726	4985.222487	4524.503255	12770.48558	11829.66359	6983.411292	9743.955637	6702.081846	9928.458823	3793.852704	3010.536889	7760.913155	2144.719193	3021.928794	3561.922343	9123.454941	3228.603073	5816.795966	824.6814566	1077.052352	1102.26548	952.3309264	11434.66073	10818.00521	8823.875338	5709.068706
CG447_03445	68.1803435	64.60578275	93.25439578	78.58422298	68.54487653	82.85256502	73.81035065	60.49505305	82.49707923	85.08207161	86.50153636	83.98868314	74.15439055	52.00250003	72.96101191	63.70453047	65.59040397	339.4164774	184.3829471	186.3489022	102.5976107	46.85690094	119.8873354	96.57310854	93.99629923	106.8255137	118.4453125	127.5840184	109.4739924
CG447_03450	30.7186163	19.00170081	40.84134122	20.33298077	28.86100065	27.86859005	31.72550159	22.32555529	24.1454866	24.7012466	20.73177318	31.31781405	27.95050105	21.92262256	22.64307266	13.80264827	25.04360879	93.6321317	82.85562814	49.83749709	31.26784326	28.11414056	38.67333399	43.29139348	37.10380233	54.85634486	46.06206597	32.92490798	65.68439547
CG447_03455	92.90508346	113.2501368	117.0785115	76.93560291	86.58300194	108.8381422	45.32214513	33.12824334	59.69300855	54.20551337	70.77398429	49.11202658	47.34472628	40.78627453	36.48050595	49.9018822	31.00637279	179.4615858	152.8744688	67.17227869	70.35264733	67.94250636	63.81100109	79.92257258	84.10195194	89.50245741	111.8650174	69.96542945	120.4213917
CG447_03460	298.1953485	342.0306145	338.9831321	231.3563488	142.7588782	204.8717971	249.9192574	241.260033	224.687167	284.0643359	246.6366119	304.6369185	299.4696542	212.598456	240.2681599	299.4112932	302.9084111	484.7413485	488.9649041	260.7440065	311.7013125	196.798984	212.703337	206.4666458	215.2020535	179.0049148	180.9581163	312.7866258	385.8958234
CG447_03465	2271.679137	2107.668654	1869.17205	1900.858932	1423.981157	1544.07053	3261.899531	3158.705984	1653.295124	2671.165361	3030.413327	2779.455997	2658.149692	2365.603923	3612.828038	987.4202223	969.545426	10605.78958	6715.973802	2488.263442	2107.64806	932.4523287	1106.057352	779.2450827	925.1214714	2022.46682	2582.765842	3487.982439	3062.534939
CG447_03470	2357.84111	1896.369741	1538.357186	2265.753506	1803.297165	1940.256432	3114.27883	3101.091648	1254.894595	2382.984151	3192.693069	2450.61895	2846.38776	2337.563359	3679.499308	1004.408097	1042.291147	12737.87125	7738.248876	2733.839514	2613.796272	726.2819646	1024.843351	909.1192631	863.2818008	2127.848745	2270.201823	3891.312562	2725.902412
CG447_03475	1532.184642	1276.154226	916.2074213	1183.709205	1042.603648	1146.75482	1653.610838	1777.402273	987.2821189	1604.208737	1710.728731	1240.612498	1369.574552	1133.348604	1720.244548	1141.372838	1416.752726	9471.475322	7236.447185	2289.635736	2154.549825	1098.794327	1448.316358	1425.285878	1283.791561	2480.084223	2704.501302	4613.60273	3574.325853
CG447_03480	8774.285745	11439.02389	11004.69939	13548.90921	14543.36745	9904.647545	12390.42702	13171.35744	13145.87604	20880.78712	11567.61454	14409.75331	16879.25055	15420.78057	14016.06198	4919.051495	5519.134356	3550.218327	5364.610177	3791.261192	3298.757464	4409.234379	4754.886415	5567.939223	4910.069841	4573.286856	3944.886936	4512.7702	3303.377722
CG447_03485	4042.869599	3864.945944	4532.708186	5739.395977	6821.503653	7466.522519	7212.048209	6550.75003	8295.316064	7196.982654	6954.437567	5931.878689	6930.013006	7591.855176	6996.709452	3218.140531	3287.868068	5927.109004	4543.05578	3791.983474	3002.690073	2413.130398	2863.760382	3027.067437	2589.845402	5814.772555	5346.4898	3160.791166	2821.692155
CG447_03490	1921.037371	1726.874569	1954.938866	2726.817583	2680.465435	3139.359009	3621.886855	3803.98655	3559.44715	3368.975578	2684.407182	2696.890851	2876.049517	2843.313163	3276.955794	522.3771499	412.6232686	1119.684242	674.5148319	647.1651796	521.7821344	337.3696868	500.8196752	356.3214694	341.3549814	684.2607228	717.2521701	347.7693405	331.1588271
CG447_03495	1649.065231	1395.484907	1677.217746	1929.984553	2168.698049	2221.57855	3302.042003	2911.684518	3172.448657	3121.963112	2210.435954	2120.358365	2089.442558	2131.592673	2441.049028	1661.626503	1525.275031	3634.097112	2386.475487	1997.833579	1716.800019	946.509399	1013.241351	1005.692372	907.8063636	1790.049148	1710.876736	1125.620291	1094.739924
CG447_03500	3808.359187	3226.488797	3831.598495	3501.119473	3837.482336	3704.639464	5058.598856	4486.716435	4578.923251	4752.245387	4097.027313	4711.195709	3855.45789	3954.739144	4182.049726	7134.907413	7244.758257	11452.38011	8471.112742	7311.666421	6031.762389	4973.860035	5365.925092	5817.697263	4484.612908	5759.916211	4438.409071	4333.741013	3213.061678
CG447_03505	859.372022	1142.382253	1089.102432	1013.901338	1448.203782	1281.57854	920.0395462	812.362141	1532.567691	2057.751071	1894.455135	1671.944209	1521.305843	1546.309633	1208.88849	934.3331136	962.3901092	2000.41148	1380.538142	1245.215145	907.7445746	651.3109231	485.3503416	462.8848995	413.0889992	545.6762726	486.9418403	374.5208282	528.2120135
CG447_03510	474.2654664	503.1650374	560.8877527	487.9915385	583.9198881	581.850968	501.7808925	425.625909	718.9989344	907.7708124	859.2962537	782.2335828	690.7766689	672.9735298	598.7834771	672.0827965	577.195555	1503.966115	1042.113746	860.9608193	699.6179929	452.1690941	394.4680067	366.311791	314.1455264	463.3917553	440.8797743	296.3241718	295.5797796
CG447_03515	2268.682199	2315.927294	2852.086995	3112.594678	3726.676708	3452.692346	2716.738871	2488.219146	4605.75157	7154.441619	5575.417207	5254.275076	4781.817354	4260.636203	3887.689781	2638.429304	2517.47896	5542.82713	3981.738074	3627.303049	3124.830086	2377.987723	2268.191039	2584.16318	2293.014984	2493.076515	2661.729384	1683.28592	1554.530693
CG447_03520	2966.21956	2826.693012	4762.781075	4317.186403	4104.961967	4167.48402	3856.267092	3821.99103	6800.308019	11152.61284	8497.882336	9302.102542	6515.889256	4878.038434	5356.344633	896.1103953	1451.336757	1496.163438	1503.071113	1150.596129	1067.992271	812.9672313	541.4266759	652.7010094	630.7646396	724.6811874	796.2157118	870.4522547	738.949449
CG447_03525	17278.84705	16554.28174	10775.98788	4045.164093	3705.546333	3781.842991	7050.183405	7510.748908	2741.854145	4063.355065	4418.012353	7559.693251	3137.301139	3620.291693	3088.263521	24700.36995	23197.53706	19271.63844	13997.93323	20236.91295	25478.40666	17648.65174	14653.32625	24020.06317	20708.86887	19196.83353	16901.48806	16390.43075	15909.30795
CG447_03530	676.5587932	749.4270799	593.5608257	270.9232303	303.5558818	309.9439137	246.6819614	293.1129356	165.6648664	166.7334145	190.1604022	264.7778824	123.7807904	147.8502452	98.74895577	2049.162397	1677.921789	1039.706796	787.7119577	1809.317829	2102.762459	2005.47536	1748.034697	3246.854511	2624.475618	2230.343495	2010.280165	1738.846703	2126.532303
CG447_03535	6081.536794	10609.0296	4711.048709	2448.200793	1700.222163	1862.676303	6796.379392	9193.087526	3633.225026	4728.916432	3638.783637	4857.820021	4105.301145	4620.065248	6857.077171	2339.018011	3174.575552	13288.93536	14188.15108	3596.244899	5072.230449	2572.443862	2825.087048	2750.66854	2513.164211	4908.199277	5214.883898	6471.802224	6021.069584
CG447_03540	10025.50743	12976.64152	6375.333364	3824.798545	3047.927818	3319.375037	10929.11157	14444.63427	6841.891912	9238.952373	7825.172041	7057.184689	6443.446121	7806.492946	10527.14186	5662.271017	7807.643178	29778.91922	30473.36645	7570.965863	11357.06694	5393.229298	6829.710783	7572.663752	6456.061605	13500.43519	12637.45681	19538.87508	12619.61448
CG447_03545	6256.857677	10054.94	4996.257409	2910.91349	2289.811176	2417.411886	9046.947628	11020.18216	5181.889708	6379.096934	4716.835842	6697.741596	5390.453775	6019.034464	8979.865233	2539.687282	2829.927793	14853.37223	12727.09128	3461.900342	4781.048658	1883.647418	2088.360036	2467.609428	2181.703577	4402.943469	4013.980035	7447.202623	4726.539624
CG447_03550	1100.625545	1230.550144	1778.64041	1434.848994	1460.572783	1030.008024	1152.477405	1075.947729	885.3345088	1217.908686	663.4167416	1326.024718	678.2274644	841.7267407	659.1650042	812.2327635	945.69437	1177.228989	963.9260401	602.3836605	593.1119018	1672.791364	3942.746401	2873.882506	6240.859551	4140.210449	10419.89735	6457.397577	14855.62077
CG447_03555	8136.687148	9579.137411	12379.01052	5452.536086	6075.240636	3196.602599	7792.819126	5503.609469	3470.242991	6770.200005	2623.64164	7939.777631	3386.573975	2341.641987	2088.194479	674.2062808	612.9721389	1410.333984	882.2373926	1127.483086	918.4928957	808.2815412	1428.979691	1362.013841	2683.841702	2342.943361	5402.422309	3191.658267	5977.279988
CG447_03560	198.5471542	230.3006138	302.906614	1925.588233	2421.747179	2597.427913	291.3566473	261.4250507	1941.02884	832.9809269	2132.513082	368.6960836	854.4867465	1714.553016	680.5501283	141.2117092	197.9637647	166.7822346	140.0376814	134.3445574	140.7052947	351.4267571	429.2740073	419.5935061	883.0704954	971.5347393	2359.035807	1006.2675	2479.585929
CG447_03565	439.0514428	329.109458	507.7940091	3984.165151	4675.99748	4737.283706	604.7269079	556.6985239	4112.11051	2096.861378	4143.49508	940.9579586	1827.620518	3073.755615	1378.711535	192.1753336	187.2307895	199.9436146	193.7187926	158.1798821	208.1265817	220.2274344	448.6106743	482.8655427	895.4384295	769.4324161	1928.026476	1111.215644	2142.953402
CG447_03570	255.4889795	181.6562597	302.225925	2580.090398	3296.338574	3382.267666	316.6075567	331.2824334	3079.22025	1481.38865	3414.308575	693.2625202	1035.879794	1749.731177	887.4826535	82.81588962	118.0627271	93.6321317	95.6924156	80.89564746	85.98656896	126.5136325	141.1576691	139.864502	257.2530295	275.7253123	773.1846788	382.7520552	689.6861524
CG447_03575	4628.021778	4355.949893	3489.892607	4536.452872	4605.906478	4503.790114	3472.323776	3541.84132	3205.984055	2973.755632	3401.440578	2590.125576	3290.743685	3402.594953	2419.034929	11061.22997	10211.82962	6152.411321	6682.131363	7773.204981	8922.08365	11196.45648	12298.12021	14352.76199	12573.24182	9085.943015	7376.510851	7739.411182	7501.705332
CG447_03580	2798.391022	2740.045257	2463.413564	1221.627466	1028.173148	785.2163548	2158.629027	2257.041622	1038.926632	1379.152935	709.1696204	1568.737777	810.5645306	809.6075495	820.811384	1859.110548	1931.935535	909.98728	1381.705123	1053.810265	1402.167346	1483.020915	1593.341361	2171.229888	1820.559901	1362.747093	1342.380208	1934.338344	1598.32029
CG447_03585	1626.588195	1850.765659	1720.781843	1605.755941	1306.475654	1106.834948	2721.271086	2457.97162	1670.733531	2220.367611	1041.59288	2045.622672	1778.564536	1569.251913	1932.208867	1866.542743	1519.312267	1355.71524	1380.538142	1346.334704	1266.347652	1386.964268	1268.485355	1411.965449	1330.78971	877.7015178	651.4492187	1068.001703	796.423295
CG447_03590	3246.433279	3207.487096	3357.838937	3511.560733	3105.649819	2847.115416	4980.90375	4525.606112	3289.151842	4820.173815	3369.985474	4178.79287	3765.331785	3745.199659	3882.657987	5570.96119	4537.663402	3522.908955	4001.576745	3047.310148	3347.613469	5269.058511	5383.328092	5461.375793	5273.687104	3818.29032	3553.359375	3872.792301	4209.27501
CG447_03595	0	0	0	0	0	0	0	0	0	0	0	0	0	0	0	0	0	0	0	0	0	0	0	0	0	0	0	0	0
CG447_03600	88.40967619	79.80714339	104.1454201	50.00814189	82.46000184	75.32051365	84.1696981	63.37576986	57.68088466	60.38082501	71.48887302	61.9238596	58.18267566	56.08112748	53.46281045	127.4090609	95.40422396	133.6208546	107.3622224	98.23042905	72.30688754	67.94250636	61.87733439	83.25267977	44.52456279	57.74352091	72.38324653	30.86710123	52.00014641
CG447_03605	1594.37111	1898.649945	1573.072326	2131.665741	2084.691922	1861.169892	2319.846372	2470.934845	2642.589367	3016.982814	2200.427512	1961.633989	2666.705968	2084.688457	3020.334303	744.2812644	698.8359405	846.5905241	869.4006052	648.6097448	951.7149792	1244.05072	1430.913358	1461.917057	1479.204919	1598.051941	1835.902344	1714.153022	1267.161463
CG447_03610	1418.300992	1817.322665	1479.81793	1572.78354	1321.936905	1216.049693	2403.36861	2646.658571	2132.851317	2772.028785	1868.004252	1944.551545	2165.308204	1638.078751	2669.366677	532.9945716	550.9593934	711.9943348	678.015774	495.4858407	758.245199	641.9395429	728.9923458	749.274118	700.0250706	926.7835106	950.8526476	985.6894326	812.8443939
CG447_03615	2299.400816	3128.440021	2460.690808	2818.041227	2349.594678	2039.67951	4918.100206	5664.209431	4664.77387	6818.230206	3818.220708	3566.671959	4364.841512	3565.740051	5594.72587	528.7476029	579.5806606	469.1359932	725.8619818	479.5956242	766.0621599	679.4250636	647.7783444	919.1095847	806.3893039	991.7449716	858.7285156	1249.088696	851.1602913
CG447_03620	272.721374	228.7804777	283.1666324	837.4989917	1076.103024	1014.943921	211.0717045	195.168564	1120.082295	765.0524988	1049.456656	473.3260533	1208.146148	1062.482452	635.263983	657.2184061	522.3381262	451.5799685	423.6139861	384.2543254	256.9825868	726.2819646	667.1150114	749.274118	680.236376	526.9096283	496.812283	428.0238037	484.4224166
CG447_03625	945.5339945	924.2427273	1458.71657	3948.99459	4998.106862	5002.411914	1136.290924	1134.282245	5264.386788	4262.337329	5072.85043	3141.746164	5717.303512	5233.89868	3249.280927	2127.731318	1973.674883	1729.268432	1365.367393	1257.493948	1117.825397	2546.672566	2542.77171	2347.72557	2434.009433	2220.238379	1891.834852	1592.742423	1754.320729
CG447_03630	289.204534	262.9835392	609.2166731	1044.12604	1389.451031	1044.318922	523.7945059	473.1577364	2264.980785	2813.883675	1198.868401	1341.683625	2216.075441	1454.030687	1116.429277	232.5215362	206.3116343	196.0422757	109.6961837	135.0668399	92.82640968	229.5988146	189.4993366	233.1075034	140.9944488	204.9894992	197.4088542	203.7228681	161.4741389
CG447_03635	812.9194802	795.0311618	594.2415147	445.6769569	439.0995098	540.0480829	325.6719857	405.4608913	270.2953084	255.9323606	402.4823551	345.9194916	383.8915757	337.5064218	249.0737993	4298.994065	3249.706379	2322.271933	3325.894932	6951.969703	9191.768798	1604.848857	1401.908357	2474.269643	1414.891662	5091.534956	4135.715495	2545.506948	1992.426663
CG447_03640	1798.91214	1948.814435	899.1901958	688.0241061	670.50289	768.2692393	667.5304519	712.2572317	923.5648626	969.5239289	1013.712219	1070.499826	786.6069583	902.9061525	806.3449765	22720.22079	24424.67389	23638.21192	18472.13715	16684.72729	24508.12639	24913.81423	26595.65179	21838.84296	27758.59131	14236.66508	13071.75629	18565.53249	19968.05622
CG447_03645	4132.777745	4641.735473	1703.764618	1309.55387	1130.2174	1687.932711	1113.629852	1258.873247	1350.805834	1297.501592	1825.110928	1708.244403	1180.766065	1685.492795	1245.997971	24044.21329	26801.43162	24786.18086	19404.55471	18683.28315	27636.86496	36623.35378	39879.94201	35422.35019	41182.747	22694.6473	20619.35482	27146.58663	29601.76756
CG447_03650	2785.654035	2546.987976	1010.142506	669.8892854	656.5877647	851.8750094	545.16066	696.4132893	532.5421212	536.5659677	1000.844222	808.5690174	473.4472628	910.553579	534.6281045	21024.61854	25970.22231	21300.33463	17804.62421	16936.8039	26094.96944	36963.06631	40837.10703	32714.97304	42295.86107	20382.01929	21882.77148	26216.45798	30521.34909
CG447_03655	4702.195998	4565.72867	1712.613575	1262.293428	994.1583972	1530.512837	692.1339021	1072.346833	737.7787573	630.567934	1536.295881	1084.023427	697.6216896	1375.517109	796.9103628	17470.96748	22423.57029	17638.92814	15234.93275	13929.94158	21628.55345	39992.36495	43033.7524	33484.2278	43854.22076	21786.63044	22672.4069	25520.9193	31919.87935
CG447_03660	22958.79413	25527.64493	11524.7458	7272.063095	6129.870387	8147.796565	5068.958204	7121.131959	4960.556081	4444.852096	9326.438374	7606.669972	4665.452003	7757.549416	4824.8614	57406.27589	81064.9691	49777.18202	48017.75396	42082.34918	65408.41962	115738.8882	124901.3331	100928.8887	122870.4782	62712.35088	62887.88064	81571.45952	92007.41695
CG447_03665	945.5339945	1095.258035	712.6814042	2253.663625	2150.144548	2957.459969	958.23964	1440.358406	1486.288842	910.5153954	1478.389894	768.7099813	1380.412501	1707.925246	1521.488688	1511.920857	1234.292147	2332.02528	1913.848312	1724.810769	1423.663988	1290.907621	1343.898356	1525.189093	1174.95374	1722.200511	1493.726997	923.9552301	1034.529229
CG447_03670	1859.600138	1951.094639	1575.795082	3355.491367	3607.109706	4053.750045	2523.148565	3070.123942	3223.422462	2632.055054	2209.721065	1530.302278	2530.946391	2311.052281	2541.684906	4624.948912	3925.883816	8083.574037	7232.946243	5509.571418	4664.771366	3725.123625	3940.812734	4795.354355	4029.472933	6169.895209	5310.298177	3940.699924	3248.640726
CG447_03675	1608.606566	1564.980079	1308.284297	2137.161141	2176.428674	2577.091375	2001.296437	2631.534808	2100.657335	1440.906051	1219.600174	1206.44761	1325.652336	1239.392917	1610.174056	3668.319213	3256.861695	5294.11678	5190.730056	3971.109551	3233.290417	2345.187892	2285.594039	2797.29004	2048.129888	3593.090588	3339.499783	2586.663083	2159.374501
CG447_03680	420.3205792	430.1985063	333.5376199	449.523737	451.9838851	579.5913526	361.9297018	450.1120019	335.3539806	198.2961185	207.3177318	190.7539583	224.7448452	296.2103188	254.7345674	2253.016894	2181.17907	3544.366319	3356.23643	2579.271045	2118.396381	1698.562659	1806.044698	1978.083671	1884.873158	2708.171131	2760.433811	1903.471242	1743.37333
CG447_03685	710.2743477	628.5762627	446.5319973	655.0517048	646.2802645	918.1570614	364.5195387	540.8545814	415.168228	218.8804907	313.1212638	227.0541519	281.7866841	445.5900493	339.6460899	2109.681701	2208.607785	3044.019615	3028.31486	2272.300954	2000.164848	1548.620576	1784.774364	2094.637423	1659.776757	2773.132592	2309.683594	1666.823466	1551.793843
CG447_03690	5622.256018	5822.121128	4254.306377	5198.099057	4896.06261	6412.788532	4750.408269	5390.541334	5505.841654	5491.224348	4764.018498	4002.274282	5882.724844	6571.178656	5518.619987	7806.99021	7878.003793	13193.35256	13423.77874	8618.275584	8321.154787	6220.2536	6686.619448	7159.730461	6567.373012	9888.577955	9005.133898	7556.266381	5397.067828
CG447_03695	212.7826105	209.7787769	185.8281025	152.2225858	145.8511283	181.5224379	228.5531033	223.9757321	209.2608839	193.4930983	186.5859586	201.4304858	219.0406613	176.9104658	202.5297055	279.2381919	308.8711751	372.5778574	316.2517638	473.8173637	1083.626193	276.4557155	297.7846718	333.0107191	408.1418256	401.3174703	503.3925781	331.3068865	394.1063728
CG447_03700	4514.138128	4683.539215	3152.270853	2227.835244	2513.483931	2479.927912	4999.680067	5240.74406	3108.060692	3071.188327	3165.527297	3341.753113	2864.070731	2521.101595	4304.699703	3633.281721	3143.569179	3685.789851	3265.211937	6373.421367	27308.55261	2865.299493	3002.984385	3020.407222	2990.566468	3802.410852	3500.717014	3568.236902	3672.852447
CG447_03705	8694.866883	10468.41701	6499.899455	4334.771684	3822.536461	3981.818954	11969.57853	15939.7263	6413.980233	5319.001767	5484.626338	6348.975031	4023.731315	2709.228286	9946.598641	3326.438233	2825.157582	3625.319099	2687.556502	10922.35697	63365.26149	3357.296952	3190.550054	3326.777084	3230.504389	5186.811766	5083.277995	5953.234924	4778.53977
CG447_03710	4178.481052	5060.532959	3020.897872	1904.705712	1223.500277	1429.959952	5948.207819	8252.533487	2930.323083	2304.763537	2234.742171	2875.544745	1682.163829	873.3361035	4605.34939	1141.372838	943.3092644	1191.85901	811.0515713	3807.873691	22498.19035	1101.137172	1136.996019	1188.848267	1048.800812	1779.944032	1605.592014	1954.916411	1707.794282
CG447_03715	2025.930207	2370.652193	1149.683755	826.5081913	512.2827615	752.828534	1630.302306	2750.364376	963.1366323	604.4943959	856.4366988	804.2984063	510.524458	312.5248286	1554.824323	1042.630815	810.9359037	773.4404212	734.0308465	3315.276981	19354.79498	1138.622693	1055.782018	1015.682693	1120.53483	1714.982571	1803.000868	2140.119019	1787.162927
CG447_03720	1924.034309	2123.630082	1142.876865	872.669553	520.0133866	778.060906	1645.193868	2476.696279	1194.530879	671.0505326	920.0617958	637.7445771	397.0111987	286.0137502	1346.633849	674.2062808	690.4880709	468.1606585	474.961136	2132.900419	11886.66604	1129.251313	928.1600159	952.4106566	952.3309264	1449.362375	1599.011719	1759.42477	1521.688495
CG447_03725	672.063386	848.9959921	529.5760578	470.4062578	238.6186303	339.6955166	1133.701088	1793.966395	714.3039787	397.2783828	431.792793	477.5966643	282.9275209	173.3416668	1084.351591	354.6218863	289.7903303	311.131771	228.7282129	1325.38851	7197.46667	342.0553769	415.7383404	386.2924341	383.4059574	588.9839133	608.6773003	732.5792025	530.9488634
CG447_03730	1951.006753	1734.47525	1460.758637	1367.255572	619.4807639	914.7676383	4126.257585	5748.470398	2398.451669	1168.506193	1147.396412	1233.494813	741.5439055	408.8824022	2918.440476	718.7994522	510.4125982	543.2614308	442.285677	2345.973776	13277.10794	838.7385268	875.951015	899.1289416	821.2308248	1315.108689	1148.261502	1485.736472	1206.950767
CG447_03735	2388.559726	1800.601169	1899.803056	1798.644488	725.1326412	989.7115494	5877.634765	7258.686187	3420.610602	1783.292775	1505.555666	1510.37276	843.0783787	469.5519856	3132.920692	888.6782001	859.8305684	748.0817189	611.4978753	2965.692218	13698.24671	873.8812025	767.6656798	909.1192631	769.2855016	1257.365168	1154.841797	1588.62681	1198.740217
CG447_03740	850.3812074	628.5762627	737.866898	703.9607667	260.2643808	278.309298	2639.043765	3040.596595	1407.816011	751.329584	498.277445	666.2153171	315.441369	170.7925246	1086.867488	425.758612	341.0701007	276.9950563	243.8989617	1139.76189	4683.336648	231.9416597	249.4430043	186.4860027	249.832269	320.476541	312.5640191	479.4689724	317.4745781
CG447_03745	1400.319363	1678.990283	1459.397259	1160.628524	1081.256774	860.1602659	1984.462498	1935.121518	1649.941585	1906.112862	1073.047984	1642.049932	1599.453162	1260.805712	1868.053495	302.5965197	314.8339391	330.6384651	337.257416	272.3005276	314.6326728	344.3982219	268.7796713	366.311791	247.3586822	248.2971399	197.4088542	304.5553988	331.1588271
CG447_03750	72.67575077	65.36585078	87.80888361	72.53928275	90.19062702	96.41025748	45.32214513	41.77039377	57.0101767	48.03020172	67.91442937	48.40025808	54.18974694	76.98409318	44.02819684	111.4829283	135.9510191	180.4369205	175.0471017	166.8472729	134.8425741	107.7708722	143.0913358	109.8935373	150.8887961	298.8227207	250.0512153	209.8962884	164.2109887
CG447_03755	1420.548695	1013.930755	1832.414843	968.2895167	1047.757398	765.6330213	1836.194337	1281.198802	943.0153935	1176.739942	606.9405319	1536.708194	692.4879241	626.5791425	637.1509057	611.5634925	498.4870702	330.6384651	290.5781888	391.4771511	499.308372	311.5983913	390.6006733	456.2246852	328.9870473	558.6685648	556.0349392	442.428451	369.4747245
CG447_03760	2349.59953	1824.923346	2915.391074	1710.718085	1867.203667	1470.633029	2732.925352	2158.377071	1458.119108	2127.737936	1246.765945	2812.909117	1264.04715	1313.31804	1334.054364	1778.418142	1649.300522	1202.587692	1096.961837	1499.458608	1819.39763	1314.336071	1200.807021	1641.742845	1313.474602	1837.687553	1684.555556	1432.233497	1529.899044
CG447_03765	85.41273802	109.4497967	61.94270084	63.19710239	61.32962637	59.87980835	94.52904556	86.42150436	54.32734486	94.00196622	97.22486731	68.32977611	50.19681822	54.04181376	66.04229526	182.619654	186.0382367	414.5172497	303.4149763	241.2423772	201.286741	91.37095683	46.40800079	83.25267977	106.3642333	105.3819257	92.12413194	133.7574387	93.05289358
CG447_03770	3029.155261	3173.284035	2596.147923	2240.474665	2166.121173	2028.381433	2610.55556	3075.885376	2313.271758	2934.645325	2387.728359	2343.853674	2356.968783	2037.784241	2529.105421	903.5425905	874.141202	2300.81457	1465.727732	1214.156994	1268.301892	916.0524134	939.762016	1162.20741	927.5950582	1017.729556	723.8324653	1117.389064	1012.63443
CG447_03775	1945.012876	2172.274436	1251.787108	2413.579771	3012.366942	3464.743628	1456.783236	1639.127866	2211.324148	2275.945416	2734.449393	1825.686206	2539.502667	3365.887306	1769.304539	5486.021816	5310.437616	9713.358329	6975.043513	6856.628404	5417.153845	7234.705505	7929.967135	7486.080965	7002.724293	8521.500098	8340.524088	4973.718911	5599.594714
CG447_03780	2258.94215	2247.521172	1117.010682	1751.933586	2101.699297	2659.190735	1006.799081	1312.886687	1132.825746	1167.820047	2251.8995	1281.183302	1350.750745	2516.00331	1086.238514	4413.66222	5138.710013	6809.786912	5642.351578	5503.793157	4558.265275	5515.057241	6299.886108	5827.687584	5610.094912	6077.505576	6863.24783	4033.301227	4611.591932
CG447_03785	1052.674534	922.7225912	505.7519421	666.0425052	747.2937667	1061.266037	377.468723	475.318274	348.0974319	351.992764	862.8706974	526.7086909	457.4755479	930.9467162	400.027617	1811.33215	2213.377996	2207.182438	2245.270825	2047.671076	1718.754259	2392.044793	2256.589039	2124.608388	2161.914882	2117.743629	2822.946615	1798.523098	1762.531278
CG447_03790	1443.025732	1311.877424	1140.834798	1821.175629	2075.415171	2313.469577	942.7006188	1084.58988	738.4494653	662.8167837	1642.814302	1219.971211	1054.703601	1940.407011	1012.019553	1011.840292	1429.870807	1127.486919	1276.676862	1049.476569	959.53194	1412.735563	1324.561689	1182.188053	1103.219723	1068.255137	1342.380208	958.9379449	1072.845126
CG447_03795	1624725.598	1675256.829	1933857.927	1179454.116	1076067.463	823295.0171	1166385.476	1603413.459	754003.1829	1075134.109	2012844.998	1361566.166	960686.6717	814675.7539	1079377.034	376221.9691	493138.4709	225798.7623	394244.5834	466324.4043	598563.2549	571879.1046	624671.0273	531405.1851	521817.9816	493656.5782	473073.8683	568257.1602	502786.6788
CG447_03800	34341.16532	24311.53608	18921.1127	31998.06679	37568.26147	44662.05178	16968.61114	22687.80543	16920.62045	14329.46761	41865.31382	18508.11634	24670.59532	49408.49297	24936.31274	67569.27199	74397.4064	66857.24337	61279.32239	55760.21414	44528.34016	34004.05301	35726.42594	31213.0947	29655.83241	39031.73296	40630.03233	30465.82891	29021.5554
CG447_03810	8.241579984	16.72149671	14.97515845	4.396320166	2.061500046	1.506410273	2.589836865	0	0	0.686145739	5.719109842	9.964759017	1.140836778	1.019656863	1.257948481	0	0	0.975334705	0	9.389673365	0.977120102	0	0	0	0	0	0	0	0
CG447_03815	2.996938176	3.040272129	17.69791453	2.198160083	0.515375012	1.883012841	2.589836865	1.440358406	0.670707961	0.686145739	1.42977746	2.135305504	0	1.019656863	3.144871203	0	3.577658398	0	4.667922712	7.945108232	2.931360306	0	0	3.330107191	0	0	0	0	0
CG447_03820	5.244641808	6.840612291	21.10135963	0.549540021	3.092250069	1.129807705	0	0.720179203	4.024247767	0	3.574443651	1.423537002	0.570418389	0.509828432	3.773845444	1.061742175	0	3.901338821	1.166980678	7.945108232	5.862720611	0	0	0	0	0	0	0	0
CG447_03825	0.749234544	2.280204097	4.084134122	0.549540021	1.546125035	0	0	0	0	0	0	0.711768501	0	0	0	1.061742175	0	2.926004116	0	2.1668477	0	0	0	0	0	0	0	0	0
CG447_03830	725.2590386	718.2642905	717.4462274	281.9140307	253.5645057	214.2868613	479.7672792	419.1442961	152.2507072	207.9021589	135.11397	434.1787857	246.9911624	244.2078188	210.0773964	153.9526153	122.8329383	175.5602469	82.85562814	102.5641245	110.4145715	149.942083	174.030003	156.515038	103.8906465	160.2382705	125.0256076	96.71691718	139.5793404
CG447_03840	188.0578705	129.2115655	147.0288284	124.1960447	134.512878	171.7307711	76.40018751	78.49953312	58.35159263	57.63624206	210.1772867	76.15922963	74.15439055	105.5344854	76.10588311	179.4344275	205.1190815	181.4122552	198.3867153	176.2369462	241.3486652	159.3134632	170.1626696	139.864502	197.8869457	170.3433867	217.1497396	232.5321626	194.3163366
CG447_03855	1181.542876	1438.808785	1474.372418	3178.53948	3660.708707	3616.891066	1570.736058	1361.858873	2958.492817	2407.685397	2387.728359	1953.092767	3330.102554	2381.918433	1730.93711	2707.442545	2168.060989	2596.340985	2030.54638	2902.131352	3621.207097	8099.215328	8716.969482	8245.345405	8724.340721	1495.557192	1246.965929	3642.317945	3897.274131
CG447_03860	242.0027577	283.5053761	370.975516	636.3673441	744.7168917	697.4679564	438.3298894	366.5712143	481.5683162	295.7288134	339.5721469	369.4078521	525.3553361	383.900809	308.8263521	390.7211202	243.2807711	470.1113279	306.9159183	471.650516	459.2464479	550.5685861	498.8860085	526.1569362	460.0871489	278.6124884	227.0201823	292.2085583	303.790329
CG447_03865	683.3019041	832.2744954	991.0832135	1542.009298	1720.837163	1671.738801	1329.88123	1219.98357	1503.727249	1172.623068	902.1895775	943.0932641	1217.272842	1022.206005	747.8503721	789.9361779	530.6859958	971.4333664	624.3346628	983.0265731	772.9020006	1269.822015	1512.127359	1498.548236	1451.995464	990.3013836	878.469401	736.694816	862.1076905
CG447_03870	1670.793033	1886.488856	1955.619555	2601.522459	2955.675691	3097.932727	2105.537371	1968.969941	2328.698041	1909.543591	2007.407554	1819.280289	2034.111975	1831.813555	1315.185137	1468.389427	1345.199558	1762.429812	1380.538142	1713.254248	1381.647824	2780.957071	3120.938053	2907.183578	2787.732348	2145.171802	2444.579644	1514.545767	1948.637066
CG447_03875	1456.511954	1554.339126	1537.676497	2036.045777	2990.721192	2815.857403	2329.55826	2204.46854	3260.982107	2487.278303	2764.47472	1941.704471	3955.281108	3988.387821	2807.74101	2336.894526	2237.229052	2865.533364	2466.997153	2220.29661	2225.879592	3258.89746	3020.387385	3160.271724	2903.990929	2869.852989	2819.656467	2440.558804	2277.059043
CG447_03880	4846.798265	5702.030379	4767.545898	6023.508168	6404.049893	6820.649114	5558.437371	6061.028172	6808.356514	6534.852016	7432.698128	5565.317911	6630.543352	6604.317504	5034.938796	1620.218558	2057.153579	2029.671522	2127.405776	1638.859144	1486.199675	2513.872735	2668.460046	2823.930898	2579.951055	2647.540434	2572.895399	3010.571273	2192.216699
CG447_03885	642.0940042	752.467352	793.0027086	1485.406676	1970.278669	1890.16829	794.4324583	775.6330016	2467.534589	2196.35251	2770.19383	1469.090186	2605.100782	2215.714364	1544.760735	203.8544975	214.6595039	1107.980225	673.3478512	338.0282412	275.5478687	213.1988993	146.9586692	103.2333229	118.7321674	275.7253123	286.2428385	146.1042792	279.1586807
CG447_03890	190.3055742	296.4265326	283.8473215	561.0803612	581.858388	596.1618656	279.0549222	321.9201037	875.9445973	972.2685119	915.0575747	550.1970514	879.5851556	805.0190936	551.610409	281.3616763	236.1254543	1144.067609	777.2091316	387.1434557	286.2961898	161.6563082	216.5706704	243.0978249	165.7303171	550.0070366	388.2374132	325.1334663	246.316483
CG447_03895	266.7274977	437.0391186	407.7327231	813.8687708	840.0612688	940.376613	384.5907744	476.0384532	894.7244203	894.7340434	1334.697259	776.5394348	1184.758994	1189.93956	867.3554778	376.918472	250.4360879	1425.939339	700.1884068	432.6472574	327.3352341	133.5421677	116.020002	119.8838589	145.9416225	307.4842488	282.952691	230.4743558	183.3689373
CG447_03900	3363.313868	3544.957303	2830.304946	4402.365107	4344.611347	4843.862233	2842.345959	3424.45211	6738.602886	8909.602418	10442.37968	5140.392116	5799.44376	6431.995494	5128.655958	4699.270865	4957.441987	13942.40961	12583.55265	4923.077974	4306.168289	4657.575953	4722.014081	3882.904985	4195.20325	6592.8665	7070.527127	7887.573267	6688.860938
CG447_03905	21133.65878	22434.92811	16740.86576	24266.0387	21632.35073	28425.20865	14938.17904	18594.30684	27717.67721	35664.48321	45848.67382	25854.99081	29410.20171	34587.27063	27865.44578	7403.528183	7039.639175	24390.19497	19815.33191	7745.758244	6040.55647	5112.087893	4791.626082	4069.390987	3829.1124	7235.26317	6659.258681	8046.024387	7641.284673
CG447_03910	21234.05621	22276.83396	25497.24932	23352.70318	13256.99142	19593.87842	21488.52393	24698.54577	42418.92501	67358.92718	67857.23827	47477.8061	38058.31491	38921.32213	47920.28944	5704.740704	5814.88745	42443.64037	32189.99502	10070.06354	9810.285823	2303.016681	2873.428716	2830.591112	2488.428343	7845.900903	7409.412326	14285.29445	8859.182839
CG447_03915	282.4614231	362.5524514	259.3425167	420.3981159	533.9285119	560.7612242	344.448303	286.6313228	493.6410595	323.8607887	501.8518886	303.2133815	475.1585179	521.0446572	488.0840107	967.247121	874.141202	766.6130783	655.8431411	926.6885329	1061.152431	1555.649111	1483.122359	1438.606306	1617.725781	1498.444368	1589.141276	1100.926611	1185.055968
CG447_03920	337.9047793	453.0005473	338.9831321	520.4143997	661.7415148	723.8301362	531.5640165	433.5478802	788.7525624	542.0551337	550.4643223	420.6551842	640.0094323	604.1466915	684.952948	1412.117092	1224.751725	1066.040833	861.2317404	1386.782528	1616.156648	1827.419137	1771.238697	1798.257883	1983.816631	1788.60556	1533.208767	1471.331825	1332.845858
CG447_03925	179.8162906	228.7804777	155.1970966	168.1592464	253.0491307	330.2804524	194.2377649	200.9299976	285.7215915	204.4714302	200.1688445	170.1126718	168.2734247	175.8908089	240.8971342	542.5502512	560.4998158	365.7505145	303.4149763	559.7689891	579.4322204	714.5677393	641.9773443	642.7106878	771.7590884	512.4737481	648.1590712	537.0875614	563.7910611
CG447_03930	92.90508346	122.3709532	100.061286	125.2951247	166.4661287	181.1458353	138.5562723	104.4259844	147.5557515	98.11884065	126.5353052	87.54752565	90.69652383	123.8883089	140.2612557	470.3517833	459.1328278	317.9591139	295.2461116	460.8162775	572.5923797	541.1972059	626.5080107	599.4192944	583.7664899	528.3532163	391.5275608	395.0988957	347.579926
CG447_03935	1309.661983	1566.500215	1232.047127	1737.645546	2491.838181	2334.182718	1794.756947	1787.484782	3110.072816	2659.500884	1889.450914	1754.509355	1991.330596	1875.148972	2368.088016	2360.252854	2059.538685	1498.114107	1357.198529	2554.713438	2487.747779	4050.779086	4321.745074	4205.925382	4049.261627	3607.526469	3622.452474	3134.039678	2643.796918
CG447_03940	987.491129	1048.133817	1068.681762	1684.889704	1618.792911	1621.650659	1779.865385	1534.701882	2102.669458	1913.660466	1507.700332	1697.567875	1807.655874	1501.444731	2141.028315	2040.668459	1575.362248	1425.939339	1267.341016	2103.286834	1989.416527	3366.668333	3650.762729	3693.088875	3388.813946	3147.021889	2674.889974	2380.882408	2173.05875
CG447_03945	1203.270678	1301.996539	1353.890461	1929.984553	2046.038796	1847.6122	2501.134952	2399.637104	2757.280429	2876.322937	1873.008473	2416.454062	2405.454346	1772.163628	2786.98486	1243.300086	1144.850688	1256.2311	997.7684797	1256.771666	1184.269563	1843.819052	1697.759362	1838.219169	1565.780458	1818.920909	1575.980686	1238.799663	1554.530693
CG447_03950	1207.01685	1293.635791	1344.360815	1952.515694	1618.277536	1600.937518	2690.840502	2396.756388	2603.688305	2785.065554	1591.342313	2326.059462	2124.808499	1527.445981	2536.653112	1576.687129	1310.615527	1487.385425	1110.965606	1453.232524	1704.097458	1314.336071	1278.153688	1265.440733	1219.478303	1439.257259	1118.650174	1205.874755	930.5289358
CG447_03955	1834.126164	1890.289196	2006.671232	2304.770847	2302.180177	2118.766049	2749.759291	2632.975166	2189.190785	2609.412245	2076.751761	2459.160172	2160.744857	1967.937746	2513.381065	1780.541627	1766.170696	1874.593303	1482.065461	1767.42544	1681.623695	2631.014988	2943.040717	2384.356749	2772.890827	2166.825622	2145.176215	2072.211396	2211.374647
CG447_03960	1708.25476	1713.193345	1820.16244	1907.453412	1907.402918	1704.879827	2530.270617	2681.227173	2282.419192	2960.718863	1527.002328	1805.044919	1718.670606	1511.6413	1970.576296	1436.537162	1203.285775	1156.74696	924.248697	1196.822213	1128.573718	1796.962151	2061.288702	2194.540639	2030.814781	1521.541776	1395.022569	1625.667331	1445.0567
CG447_03965	1933.025124	2114.509266	2219.046206	1862.940671	1658.476787	1530.136235	3103.919482	2909.52398	1920.236893	2393.276337	1535.580992	2289.759268	1668.473787	1435.676864	1939.756558	1965.284765	1791.214305	1677.575693	1366.534374	1758.75805	1783.244186	2288.959611	2440.287375	2397.677177	2421.641499	1905.53619	1862.223524	1985.783512	1625.688788
CG447_03970	1619.845084	1570.300555	1068.001073	1496.947017	1378.112781	1549.342966	1349.305007	1617.52249	1269.650171	1171.250776	1411.905242	886.151784	1354.743674	1640.627893	1103.220818	2154.274872	1878.270659	1520.546805	1721.2965	1620.079797	2272.781357	6337.395852	6357.896109	6307.22302	6431.325737	3802.410852	4444.989366	5757.743283	4893.487462
CG447_03975	1151.573494	1100.578511	1225.240236	1084.792001	828.2076435	712.1554566	1753.967017	1711.145786	1131.484331	1774.372881	814.2582637	1355.918995	1168.21686	708.66152	1294.428987	846.2085131	847.9050404	1440.56936	1289.513649	794.5108232	1046.495629	962.9093143	968.7670165	1175.527838	907.8063636	962.8732111	898.2102865	1146.198359	1198.740217
CG447_03980	433.0575664	478.0827923	430.1954608	329.1744725	291.1868815	234.2467975	489.4791674	538.6940438	315.2327418	761.6217701	391.0441354	337.3782696	396.4407803	295.1906619	320.1478885	511.7597281	717.9167853	991.9153952	1061.952417	514.2651874	459.2464479	393.5979679	262.9786712	316.3601831	338.8813946	280.0560764	424.4290365	613.2264111	552.8436618
CG447_03985	134.8622179	220.4197294	185.8281025	27.47700104	58.2373763	31.25801317	72.51543221	43.21075218	26.15761049	44.59947302	17.15732953	83.98868314	18.25338844	16.82433825	22.64307266	30.79052306	38.16168958	82.90344994	45.51224644	73.67282179	34.19920356	21.08560542	32.87233389	26.64085753	29.68304186	23.09740836	26.32118056	20.57806749	13.68424906
CG447_03990	369.3726302	518.366398	518.6850334	215.9692282	296.8560066	193.5737201	299.7736171	293.8331148	294.440795	284.0643359	198.739067	293.960391	262.3924589	297.2299757	294.9889188	164.5700371	163.3797335	306.2550974	183.2159665	172.6255334	123.1171328	175.7133785	164.3616695	223.1171818	195.4133589	207.8766753	115.1551649	125.5262117	114.9476921
CG447_03995	454.7853682	439.3193227	639.16699	694.6185863	565.3663876	649.6394303	819.6833677	718.0186654	884.6638008	1066.956624	951.5168999	805.0101748	1067.823224	942.1629417	1186.245418	1044.7543	1037.520936	620.3128725	707.1902909	710.0037629	959.53194	581.0255717	580.1000099	599.4192944	593.6608372	765.101652	769.8945312	637.9200921	495.3698158
CG447_04000	86.16197256	114.0102048	153.1550296	154.9702859	137.6051281	158.5496812	148.9156197	149.077095	167.6769903	120.76165	142.2628573	125.2712562	196.7943442	280.9154658	193.0950919	324.8931054	294.5605415	167.7575693	227.5612322	415.3124758	636.1051863	260.0558002	168.2290029	233.1075034	200.3605326	378.2200619	266.5019531	362.1739878	254.5270324
CG447_04005	966.5125618	1390.924499	1085.698987	750.1221284	655.0416397	580.3445577	788.6053253	737.4635039	733.7545096	1097.833182	734.9056147	1104.664714	857.3388385	766.2721328	751.6242175	1164.731165	1010.092221	650.5482484	683.8506773	1193.2108	884.2936922	1555.649111	1531.464026	1728.325632	1531.150243	980.1962674	862.0186632	1164.71862	1045.476628
CG447_04010	2869.568304	4471.480234	3454.496778	2321.806588	1976.463169	1897.323739	2602.13859	2285.84879	2317.966714	3245.469345	2255.473944	3697.637364	2302.779036	2297.286913	2302.674695	1108.45883	1135.310265	705.1669919	690.8525614	1087.035263	926.3098566	1047.251736	862.4153481	812.5461546	838.5459326	529.7968043	651.4492187	541.2031749	539.1594128
CG447_04015	6746.107834	7631.083045	7424.955833	5426.158165	4937.807985	5510.072176	5711.237746	5358.13327	4967.933869	6451.828382	5662.633632	7164.661733	5162.286419	5902.283753	5673.34765	7040.412359	6479.13936	3888.65947	4278.151166	7424.342502	5821.681567	12021.13794	12698.38922	12947.45676	11714.90719	7363.742504	6929.050781	5920.310016	5635.173761
CG447_04020	2289.660766	2404.095186	2634.266508	1914.047892	1776.497665	1527.876619	3447.072867	2803.657637	2517.837686	4649.323526	2429.191905	4072.739364	2491.587523	1885.34554	3473.824731	1922.815078	2255.117344	9379.79386	6547.928585	3409.173714	1999.187728	1087.080102	906.8896822	765.9246539	774.2326752	913.7912184	862.0186632	938.3598774	900.4235879
CG447_04025	21794.48365	24785.05847	24757.34036	24791.9485	21635.44298	18200.82552	59537.75968	44458.10256	43789.18137	103124.2738	47161.92442	71648.75264	57991.5855	34436.36142	78815.50414	1372.832632	1918.817454	33888.00433	24731.82151	9947.275507	5419.108085	740.3390349	1138.929686	676.0117598	855.8610403	2559.481564	2589.346137	2998.224433	1800.847176
CG447_04030	592.6445243	582.2121128	527.5339907	550.6391009	503.0060113	571.6826986	704.4356272	804.4401697	552.66336	488.535766	509.7156646	498.2379508	502.5386006	838.6677701	625.2003952	1275.152352	1538.393111	1197.711018	1407.378698	1110.870587	1397.281746	1890.675953	1867.922032	2361.045998	2062.971409	1847.792669	1743.778212	1913.760276	1655.794136
CG447_04035	850.3812074	1061.054973	1176.230627	790.7880899	689.0563904	551.3461599	1775.98063	1497.972742	1061.730703	1512.265208	957.9508985	1405.031021	780.9027744	649.5214219	1065.482364	195.3605601	366.1137094	368.6765186	332.5894932	199.3499884	232.5545842	163.9991533	116.020002	133.2042876	93.99629923	180.4485028	223.7300347	226.3587423	177.8952377
CG447_04040	2277.673014	2177.594913	2328.637138	1487.055296	1333.275155	1148.261231	2523.148565	2058.992341	1238.797604	1695.466121	1033.729104	2436.38358	1258.913384	1099.699927	1428.4005	1307.004617	1162.73898	2013.090832	1894.009641	1037.197766	977.1201019	637.2538528	719.3240123	832.5267977	779.1798489	765.101652	654.7393663	827.2383129	927.792086
CG447_04045	74.9234544	70.68632701	149.0708954	21.43206081	15.97662536	9.791666775	15.53902119	5.041254421	8.048495535	13.72291478	19.30199572	44.12964707	15.4012965	13.25553922	7.547690887	5.308710873	10.7329752	4.876673526	9.335845425	13.72336876	5.862720611	0	1.9336667	3.330107191	4.947173644	1.443588023	0	10.28903374	2.736849811
CG447_04050	202.2933269	230.3006138	180.3825904	123.0969647	95.85975214	78.3333342	161.864804	220.3748361	93.89911457	123.506233	197.3092895	175.8068198	83.85150316	118.2801961	166.0491995	82.81588962	100.1744352	65.34742525	151.7074881	56.33804019	68.39840713	58.57112618	46.40800079	39.96128629	61.83967055	83.72810532	115.1551649	98.77472393	112.2108423
CG447_04055	221.773425	135.2921098	149.7515845	73.08882277	61.32962637	108.4615397	60.21370711	51.85290261	20.12123884	22.64280938	47.18265619	83.98868314	29.66175622	47.92387258	25.78794386	87.06285831	88.24890716	92.656797	99.19335764	108.342385	120.1857725	58.57112618	81.21400139	9.990321573	54.41891008	43.30764068	42.7719184	78.19665645	128.6319411
CG447_04060	1783.927449	2112.229062	1579.879216	1069.404881	1035.388398	1169.727577	1089.026402	1148.685829	866.5546859	1071.073498	1075.19265	1329.58356	1003.936364	1131.30929	1063.595441	312.1521993	420.9711382	348.1944898	296.4130922	361.8635658	306.815712	227.2559696	212.703337	219.7870746	252.3058558	202.1023232	177.6679687	265.4570706	224.4216845
CG447_04065	59.18952898	54.72489833	87.80888361	10.4412604	8.246000184	8.285256502	31.72550159	20.16501768	17.43840699	23.32895512	8.578664763	24.20012904	3.422510333	9.17691177	16.9823045	9.555679571	10.7329752	6.827342937	28.00753627	21.668477	21.49664224	14.05707028	13.5356669	29.97096472	2.473586822	2.887176045	9.870442708	18.52026074	5.473699622
CG447_04070	156.5900197	211.298913	283.8473215	38.46780146	29.37637566	33.51762858	71.22051378	56.89415704	26.15761049	50.08863893	50.04221111	66.90623911	25.09840911	23.96193629	35.22255747	27.60529654	17.88829199	39.01338821	29.17451695	49.11521453	33.22208346	67.94250636	56.07633429	26.64085753	9.894347287	30.31534848	19.74088542	16.46245399	32.84219773
CG447_04075	25.4739745	41.80374178	43.5640973	7.144020271	4.123000092	4.895833388	11.00680668	7.20179203	5.36566369	7.547603127	7.148887302	9.964759017	3.992928722	4.078627453	6.289742406	2.123484349	3.577658398	0.975334705	12.83678746	6.500543099	9.771201019	11.71422524	5.801000099	9.990321573	4.947173644	1.443588023	0	10.28903374	2.736849811
CG447_04080	17.98162906	22.04197294	36.75720709	3.297240125	3.092250069	2.25961541	0.647459216	8.642150436	2.012123884	2.744582955	2.859554921	7.829453513	2.281673555	4.078627453	2.515896962	10.61742175	4.770211198	8.778012347	15.17074881	6.500543099	5.862720611	7.028535141	5.801000099	3.330107191	0	1.443588023	0	4.115613497	2.736849811
CG447_04085	83.16503438	99.56891223	140.2219382	12.63942048	13.91512531	10.54487191	20.71869492	7.921971233	7.377787573	8.233748866	22.16155064	34.16488806	7.985857444	9.17691177	5.031793925	25.48181219	4.770211198	8.778012347	23.33961356	15.1679339	26.38224275	18.74276038	23.2040004	13.32042876	9.894347287	17.32305627	6.580295139	12.34684049	35.57904754
CG447_04090	11.23851816	13.68122458	27.90824983	4.945860187	2.576875058	0	1.942377649	2.880716812	5.36566369	4.116874433	2.859554921	9.252990515	1.140836778	2.039313727	0	1.061742175	7.155316797	4.876673526	5.83490339	10.11195593	10.74832112	7.028535141	17.4030003	3.330107191	0	7.217940113	3.290147569	8.231226994	2.736849811
CG447_04095	174.5716488	153.5337425	233.476334	26.377921	27.31487561	18.83012841	33.02042003	25.2062721	18.10911495	41.16874433	41.46354635	68.32977611	19.96464361	18.35382354	13.20845905	41.40794481	15.50318639	11.70401646	28.00753627	23.8353247	30.29072316	37.48552075	38.67333399	53.28171505	12.36793411	44.7512287	16.45073785	41.15613497	62.94754566
CG447_04100	34.46478902	32.68292539	31.99238395	3.846780146	4.638375104	6.025641092	7.122051378	3.600896015	3.353539806	5.48916591	6.433998572	10.67652752	3.422510333	3.568799022	6.289742406	11.67916392	1.192552799	0.975334705	15.17074881	8.667390799	13.67968143	21.08560542	7.734666799	16.65053595	17.31510775	28.87176045	3.290147569	4.115613497	13.68424906
CG447_04105	38.96019629	37.24333358	71.47234713	2.747700104	5.153750115	3.389423114	7.122051378	6.481612827	11.40203534	6.861457388	7.863776032	17.79421253	3.992928722	2.039313727	5.660768165	13.80264827	15.50318639	1.95066941	15.17074881	5.778260533	6.839840713	23.42845047	11.6020002	29.97096472	7.420760465	7.217940113	16.45073785	8.231226994	8.210549433
CG447_04110	32.21708539	28.1225172	29.26962787	3.297240125	4.123000092	2.636217978	7.122051378	7.20179203	2.012123884	9.606040343	2.859554921	10.67652752	0	5.098284317	2.515896962	1.061742175	4.770211198	2.926004116	14.00376814	3.611412833	7.816960815	9.371380188	1.9336667	9.990321573	0	5.774352091	6.580295139	10.28903374	8.210549433
CG447_04115	59.18952898	61.56551062	117.7592005	10.99080042	9.276750208	1.506410273	14.89156197	9.362329639	11.40203534	8.233748866	10.00844222	18.50598103	7.415439055	5.098284317	2.515896962	11.67916392	8.347869596	7.802677642	1.166980678	9.389673365	8.794080917	18.74276038	3.867333399	0	7.420760465	2.887176045	19.74088542	6.173420246	0
CG447_04120	107.8897743	114.0102048	197.3998159	23.08068087	19.06887543	6.025641092	23.30853178	15.12376326	11.40203534	17.83978921	22.87643937	46.26495258	3.992928722	7.137598043	8.805639368	4.246968698	15.50318639	8.778012347	16.33772949	33.22499806	13.67968143	35.14267571	19.336667	6.660214382	19.78869457	7.217940113	0	14.40464724	2.736849811
CG447_04125	15.73392542	14.44129261	31.31169493	3.846780146	2.576875058	0.376602568	6.474592162	2.880716812	1.341415922	4.803020172	2.144666191	11.38829602	0.570418389	2.039313727	1.257948481	0	1.192552799	2.926004116	1.166980678	2.1668477	1.954240204	14.05707028	1.9336667	0	0	1.443588023	0	0	0
CG447_04130	48.70024536	81.32727946	101.422664	7.693560291	8.761375196	4.142628251	11.00680668	5.041254421	5.36566369	3.430728694	15.72755206	31.31781405	1.140836778	4.078627453	4.402819684	1.061742175	20.27339759	6.827342937	9.335845425	13.72336876	5.862720611	4.685690094	15.4693336	3.330107191	4.947173644	1.443588023	3.290147569	6.173420246	0
CG447_04135	19.48009814	30.40272129	37.43789611	4.396320166	2.576875058	1.129807705	5.179673729	0.720179203	0.670707961	2.744582955	2.144666191	7.829453513	1.711255167	1.019656863	1.886922722	2.123484349	3.577658398	0	1.166980678	5.055977966	5.862720611	2.342845047	7.734666799	0	0	0	0	0	0
CG447_04140	38.96019629	50.16449013	77.59854831	9.891720375	6.184500138	3.012820546	9.064429027	2.880716812	5.36566369	4.803020172	11.43821968	18.50598103	4.563347111	3.05897059	6.289742406	4.246968698	9.540422396	10.72868176	5.83490339	3.611412833	14.65680153	4.685690094	1.9336667	3.330107191	7.420760465	4.330764068	3.290147569	0	8.210549433
CG447_04145	9.740049072	6.840612291	12.25240236	1.099080042	1.030750023	0	1.942377649	1.440358406	0	1.372291478	1.42977746	3.558842506	0	0	0	0	0	0	5.83490339	2.889130266	0.977120102	9.371380188	1.9336667	0	2.473586822	2.887176045	0	0	0
CG447_04150	357.3848775	388.3947645	621.4690755	51.65676196	57.20662628	26.73878235	58.91878867	33.84842254	18.77982291	35.67957842	78.63776032	133.8124782	20.535062	20.39313727	28.93281507	27.60529654	28.62126719	19.5066941	49.01318848	50.55977966	40.06192418	91.37095683	129.5556689	49.95160786	42.05097597	23.09740836	52.64236111	12.34684049	19.15794868
CG447_04155	54.69412171	65.36585078	105.5067981	5.495400208	7.730625173	6.025641092	14.24410276	12.96322565	4.024247767	12.3506233	5.719109842	28.47074005	4.563347111	4.078627453	4.402819684	2.123484349	13.11808079	7.802677642	7.001884068	14.44565133	5.862720611	9.371380188	5.801000099	6.660214382	14.84152093	4.330764068	6.580295139	2.057806749	10.94739924
CG447_04160	36.71249266	30.40272129	59.21994476	7.144020271	6.184500138	4.895833388	5.827132946	5.041254421	4.694955728	12.3506233	7.148887302	20.64128653	5.704183889	2.039313727	2.515896962	11.67916392	13.11808079	10.72868176	15.17074881	18.05706416	6.839840713	7.028535141	9.668333498	3.330107191	9.894347287	14.43588023	16.45073785	18.52026074	10.94739924
CG447_04165	166.3300688	128.4514975	213.0556633	25.82838098	14.43050032	11.29807705	44.67468592	27.36680971	12.74345126	32.93499546	29.31043794	60.5003226	12.54920456	16.82433825	16.9823045	29.72878089	45.31700638	36.08738409	56.01507255	70.78369152	52.7644855	112.4565623	79.28033469	76.59246539	34.63021551	67.84863707	111.8650174	67.9076227	41.05274717
CG447_04170	48.70024536	60.80544259	81.00199341	6.59448025	7.215250161	5.649038524	18.77631727	11.52286725	6.707079612	7.547603127	17.15732953	29.18250855	6.845020666	5.608112748	10.06358785	14.86439044	21.46595039	24.38336763	28.00753627	15.89021646	15.63392163	28.11414056	9.668333498	13.32042876	7.420760465	20.21023232	39.48177083	14.40464724	8.210549433
CG447_04175	20.97856723	31.16278933	42.88340828	8.243100312	2.061500046	3.766025683	3.884755297	7.921971233	0.670707961	5.48916591	6.433998572	11.38829602	1.140836778	2.039313727	3.144871203	8.493937396	8.347869596	10.72868176	14.00376814	13.0010862	14.65680153	9.371380188	13.5356669	6.660214382	4.947173644	12.9922922	9.870442708	6.173420246	2.736849811
CG447_04180	22.47703632	28.88258523	30.63100591	3.846780146	2.576875058	0.753205137	10.35934746	4.321075218	5.36566369	4.116874433	7.148887302	7.117685012	4.563347111	2.549142158	5.660768165	11.67916392	13.11808079	7.802677642	11.66980678	7.222825666	7.816960815	11.71422524	11.6020002	16.65053595	4.947173644	17.32305627	16.45073785	0	2.736849811
CG447_04185	59.18952898	66.12591881	81.00199341	6.044940229	9.792125219	3.389423114	20.71869492	16.56412167	7.377787573	18.52593495	10.00844222	30.60604555	3.422510333	6.627769612	10.06358785	2.123484349	2.385105599	7.802677642	25.67357492	6.500543099	10.74832112	18.74276038	9.668333498	0	9.894347287	15.87946825	3.290147569	8.231226994	2.736849811
CG447_04190	110.137478	117.050477	134.776426	17.58528067	14.43050032	7.155448797	23.955991	20.16501768	11.40203534	12.3506233	15.72755206	40.57080457	6.845020666	5.098284317	10.69256209	32.91400741	38.16168958	15.60535528	57.18205323	30.3358678	54.7187257	46.85690094	71.54566789	56.61182225	27.20945504	66.40504904	75.6733941	26.75148773	46.52644679
CG447_04195	38.21096174	50.16449013	42.20271926	5.495400208	7.215250161	4.519230819	13.59664354	7.20179203	4.694955728	7.547603127	8.578664763	12.81183302	3.992928722	5.098284317	2.515896962	18.04961697	17.88829199	8.778012347	28.00753627	14.44565133	18.56528194	39.8283658	17.4030003	9.990321573	9.894347287	28.87176045	0	30.86710123	13.68424906
CG447_04200	104.1436016	126.9313614	177.6598343	17.58528067	19.58425044	13.18108989	39.49501219	31.68788493	18.77982291	48.03020172	30.7402154	51.24733209	21.10548039	13.76536766	20.75614994	19.11135914	23.85105599	22.43269822	57.18205323	25.27988983	32.24496336	39.8283658	42.54066739	26.64085753	17.31510775	33.20252452	46.06206597	16.46245399	13.68424906
CG447_04205	98.14972526	98.04877617	136.8184931	12.63942048	9.276750208	11.29807705	21.36615413	17.28430087	8.719203496	6.861457388	22.87643937	30.60604555	6.274602278	11.2162255	3.773845444	7.432195222	8.347869596	15.60535528	22.17263288	16.61249903	33.22208346	51.54259103	17.4030003	46.62150067	22.2622814	51.96916882	16.45073785	10.28903374	10.94739924
CG447_04210	9.740049072	15.20136065	29.26962787	4.396320166	1.546125035	1.506410273	0.647459216	0.720179203	2.012123884	2.058437216	0.71488873	2.847074005	0.570418389	2.549142158	0.628974241	0	1.192552799	0	4.667922712	3.611412833	4.885600509	0	5.801000099	0	0	1.443588023	0	0	0
CG447_04215	97.40049072	72.20646307	134.095737	14.83758056	10.82287524	7.908653934	12.94918432	6.481612827	4.694955728	6.861457388	24.30621683	28.47074005	7.985857444	2.039313727	5.660768165	11.67916392	21.46595039	12.67935117	30.34149763	22.39075956	10.74832112	16.39991533	3.867333399	9.990321573	17.31510775	20.21023232	16.45073785	12.34684049	2.736849811
CG447_04220	16.48315997	10.64095245	30.63100591	3.846780146	1.546125035	0.376602568	5.827132946	2.880716812	0.670707961	0	2.859554921	7.829453513	1.140836778	0.509828432	1.886922722	4.246968698	7.155316797	5.852008231	9.335845425	12.27880363	9.771201019	2.342845047	1.9336667	3.330107191	9.894347287	1.443588023	0	0	0
CG447_04225	39.70943083	37.24333358	55.13581064	6.044940229	6.184500138	1.883012841	5.179673729	4.321075218	2.012123884	11.66447756	7.148887302	7.829453513	1.140836778	4.588455885	1.886922722	12.74090609	25.04360879	9.753347052	32.67545899	8.667390799	3.908480407	4.685690094	9.668333498	19.98064315	0	14.43588023	0	2.057806749	0
CG447_04230	30.7186163	46.36414997	67.38821301	7.693560291	8.246000184	6.025641092	12.30172511	9.362329639	4.024247767	8.919894604	9.293553493	30.60604555	5.1337655	3.568799022	6.918716647	5.308710873	2.385105599	0.975334705	8.168864746	10.11195593	5.862720611	2.342845047	1.9336667	3.330107191	2.473586822	11.54870418	0	2.057806749	0
CG447_04235	93.654318	75.2467352	147.0288284	16.48620062	18.0381254	7.908653934	8.41696981	7.20179203	4.024247767	9.606040343	25.02110556	32.74135105	7.415439055	3.05897059	5.031793925	6.370453047	1.192552799	6.827342937	9.335845425	24.55760726	9.771201019	0	3.867333399	3.330107191	17.31510775	10.10511616	16.45073785	2.057806749	5.473699622
CG447_04240	47.95101082	51.6846262	69.43028007	10.4412604	5.669125127	3.766025683	5.179673729	7.921971233	3.353539806	1.372291478	10.72333095	16.37067553	0.570418389	7.137598043	3.773845444	0	0	0	3.500942034	13.0010862	0.977120102	0	1.9336667	0	2.473586822	5.774352091	0	0	0
CG447_04245	29.22014722	21.28190491	42.88340828	1.648620062	4.638375104	1.506410273	1.942377649	2.160537609	2.012123884	2.058437216	6.433998572	8.541222014	1.711255167	3.568799022	3.773845444	1.061742175	0	0	1.166980678	7.222825666	0	0	1.9336667	0	0	1.443588023	0	0	2.736849811
CG447_04250	6.743110896	22.04197294	34.03445101	2.747700104	2.576875058	0.376602568	3.884755297	2.880716812	3.353539806	2.058437216	5.004221111	4.982379508	0.570418389	1.019656863	0.628974241	1.061742175	1.192552799	0.975334705	3.500942034	10.11195593	0.977120102	0	3.867333399	0	0	0	0	0	5.473699622
CG447_04255	1.498469088	2.280204097	0.68068902	0	0	0	0	0	0	0	0	0.711768501	0	0.509828432	0.628974241	0	0	0	0	0	0	0	0	0	0	0	0	0	0
CG447_04260	20.22933269	27.36244916	38.79927416	6.59448025	1.546125035	1.506410273	1.942377649	1.440358406	1.341415922	1.372291478	4.289332381	18.50598103	0.570418389	0	1.886922722	1.061742175	0	1.95066941	4.667922712	7.222825666	0	0	0	3.330107191	0	1.443588023	13.16059028	0	0
CG447_04265	16.48315997	41.80374178	49.00960946	5.495400208	2.576875058	0.753205137	5.827132946	2.160537609	0	1.372291478	7.148887302	15.65890703	2.281673555	2.549142158	1.886922722	0	0	0	1.166980678	15.1679339	1.954240204	0	0	0	0	2.887176045	16.45073785	0	2.736849811
CG447_04270	11.9877527	25.08224507	15.65584747	3.846780146	5.669125127	0.753205137	2.589836865	0	0.670707961	0.686145739	0	7.117685012	3.422510333	1.019656863	0	0	1.192552799	0	0	4.333695399	1.954240204	0	0	0	0	0	13.16059028	2.057806749	0
CG447_04275	6.743110896	11.40102048	27.90824983	3.297240125	4.123000092	1.506410273	2.589836865	0.720179203	0	0	3.574443651	5.69414801	1.711255167	3.568799022	0.628974241	1.061742175	2.385105599	3.901338821	0	5.055977966	2.931360306	0	1.9336667	3.330107191	0	7.217940113	3.290147569	0	0
CG447_04280	8.990814528	12.92115655	21.78204865	2.198160083	1.546125035	1.129807705	1.294918432	3.600896015	0.670707961	0.686145739	4.289332381	4.982379508	1.140836778	0.509828432	1.886922722	0	1.192552799	0	3.500942034	1.444565133	0	0	0	0	0	4.330764068	0	0	0
CG447_04285	35.21402357	23.562109	55.81649966	4.945860187	2.576875058	3.012820546	2.589836865	0.720179203	2.682831845	3.430728694	7.148887302	10.67652752	0.570418389	3.568799022	2.515896962	1.061742175	0	5.852008231	1.166980678	7.945108232	0	2.342845047	0	0	2.473586822	7.217940113	6.580295139	2.057806749	0
CG447_04290	26.22320904	22.04197294	74.87579223	3.846780146	5.153750115	2.25961541	1.942377649	0.720179203	0.670707961	0	5.719109842	12.10006452	1.140836778	2.039313727	1.886922722	1.061742175	1.192552799	3.901338821	1.166980678	5.778260533	0	0	0	0	2.473586822	2.887176045	13.16059028	2.057806749	0
CG447_04295	29.22014722	17.48156474	59.21994476	6.044940229	8.246000184	2.636217978	2.589836865	1.440358406	0	1.372291478	10.72333095	9.964759017	2.281673555	5.098284317	1.257948481	1.061742175	5.962763997	8.778012347	1.166980678	7.222825666	0	2.342845047	0	0	0	1.443588023	3.290147569	0	0
CG447_04300	33.71555448	54.72489833	63.98476791	6.59448025	4.123000092	4.519230819	3.237296081	2.160537609	0	2.058437216	8.578664763	14.94713853	1.711255167	2.039313727	3.144871203	4.246968698	1.192552799	7.802677642	1.166980678	17.3347816	1.954240204	2.342845047	1.9336667	0	0	5.774352091	19.74088542	4.115613497	16.42109887
CG447_04305	32.96631994	34.96312949	46.9675424	5.495400208	4.123000092	2.25961541	3.884755297	0	1.341415922	2.058437216	3.574443651	6.405916511	0	2.039313727	3.144871203	1.061742175	1.192552799	1.95066941	7.001884068	7.222825666	4.885600509	0	5.801000099	3.330107191	2.473586822	10.10511616	3.290147569	0	0
CG447_04310	56.94182534	63.08564668	84.40543851	9.342180354	6.69987515	3.389423114	3.884755297	0.720179203	0.670707961	2.744582955	12.15310841	22.06482354	0.570418389	3.05897059	3.773845444	2.123484349	7.155316797	4.876673526	4.667922712	11.55652107	5.862720611	0	1.9336667	9.990321573	12.36793411	4.330764068	3.290147569	4.115613497	5.473699622
CG447_04315	30.7186163	34.20306145	54.45512162	1.648620062	4.123000092	1.506410273	2.589836865	2.160537609	3.353539806	2.058437216	8.578664763	9.252990515	1.711255167	2.549142158	1.257948481	4.246968698	0	9.753347052	3.500942034	13.0010862	2.931360306	0	1.9336667	0	2.473586822	2.887176045	6.580295139	8.231226994	10.94739924
CG447_04320	62.9357017	70.68632701	89.85095068	9.891720375	7.215250161	5.649038524	3.884755297	6.481612827	0.670707961	4.116874433	26.45088302	22.77659204	2.281673555	10.70639707	3.144871203	2.123484349	2.385105599	6.827342937	1.166980678	16.61249903	5.862720611	0	0	3.330107191	0	2.887176045	23.03103299	2.057806749	10.94739924
CG447_04325	57.69105989	42.56380981	72.15303615	7.144020271	7.215250161	4.142628251	5.179673729	3.600896015	4.024247767	0.686145739	3.574443651	7.117685012	1.711255167	6.11794118	3.144871203	6.370453047	0	5.852008231	5.83490339	7.222825666	0.977120102	2.342845047	1.9336667	0	0	5.774352091	3.290147569	6.173420246	16.42109887
CG447_04330	3.74617272	8.360748356	10.89102432	1.648620062	0.515375012	0	3.237296081	0.720179203	2.682831845	0	1.42977746	1.423537002	1.140836778	0.509828432	1.886922722	0	0	1.95066941	3.500942034	2.1668477	0	0	0	0	2.473586822	0	0	0	0
CG447_04335	68.92957805	33.44299342	55.81649966	14.83758056	13.3997503	15.4407053	25.25090943	22.32555529	12.74345126	4.116874433	32.16999286	27.75897155	5.704183889	13.25553922	29.56178931	1.061742175	1.192552799	11.70401646	7.001884068	23.11304213	9.771201019	9.371380188	5.801000099	0	7.420760465	4.330764068	16.45073785	16.46245399	27.36849811
CG447_04340	41.20789992	45.60408194	63.98476791	12.63942048	5.669125127	10.92147448	11.00680668	8.642150436	10.06061942	10.97833182	17.87221826	26.33543454	9.697112611	14.27519609	7.547690887	10.61742175	17.88829199	30.23537586	31.50847831	41.17010629	40.06192418	72.62819646	81.21400139	19.98064315	54.41891008	72.17940113	88.83398437	80.2544632	60.21069584
CG447_04345	70.42804714	70.68632701	115.0364444	18.13482069	19.58425044	20.71314125	7.769510594	20.88519689	3.353539806	8.233748866	30.7402154	15.65890703	5.704183889	15.80468138	19.49820146	32.91400741	39.35424238	35.11204939	40.84432373	36.83641089	19.54240204	74.9710415	79.28033469	56.61182225	59.36608372	109.7126897	115.1551649	98.77472393	62.94754566
CG447_04350	51.69718354	44.84401391	60.5813228	8.243100312	7.730625173	11.29807705	4.532214513	3.600896015	4.694955728	8.233748866	10.00844222	21.35305504	3.422510333	10.19656863	8.805639368	10.61742175	8.347869596	10.72868176	11.66980678	15.89021646	20.51952214	14.05707028	11.6020002	3.330107191	12.36793411	28.87176045	39.48177083	14.40464724	16.42109887
CG447_04355	14.98469088	19.00170081	14.29446943	2.198160083	5.669125127	3.766025683	1.294918432	3.600896015	1.341415922	2.744582955	6.433998572	10.67652752	1.711255167	3.05897059	3.144871203	0	2.385105599	9.753347052	8.168864746	2.1668477	6.839840713	7.028535141	3.867333399	0	2.473586822	1.443588023	3.290147569	2.057806749	5.473699622
CG447_04365	8252.818502	13235.82471	14567.42572	991.9197376	733.3786414	460.2083384	6436.392068	3479.18573	855.8233585	2589.514018	707.0249542	8322.709084	700.4737815	486.8861522	784.9598523	419.3881589	372.0764734	2160.366372	725.8619818	850.1265808	585.294941	206.1703641	183.6983365	259.7483609	111.311407	284.3868405	309.2738715	207.8384816	156.0004392
CG447_04370	6008.111808	6750.924263	8096.115207	1698.078664	1200.308402	1199.855783	4238.268029	3340.191143	1525.189904	3392.304533	2532.135882	4926.149797	2282.243974	2177.98706	3042.348402	1247.547055	1283.186812	11832.76064	7263.28774	3217.046551	2797.494852	759.0817952	976.5016833	919.1095847	915.2271241	1639.915994	1513.467882	2154.523666	1751.583879
CG447_04375	4211.447372	3190.005532	3528.691881	3491.227752	4770.311107	5769.174743	2844.288337	3011.069248	4181.864138	3320.25923	3733.148949	3479.836202	2484.742502	3403.104781	1913.33964	4120.621379	4077.338021	12962.19823	9775.79714	8121.345178	3984.695775	5016.031246	6062.045104	4702.111354	4927.384949	8085.536515	7327.158637	4302.873911	3128.219334
CG447_04380	214.2810796	276.6647638	292.6962787	203.3298077	208.7268797	242.1554514	279.0549222	244.860929	266.2710606	346.5035981	264.5088302	269.0484935	276.0825002	400.7251473	320.1478885	283.4851606	296.9456471	2347.630635	2773.913072	1812.929242	1680.646575	5529.114311	9061.162155	4432.372671	6166.651947	5951.913418	6639.517795	1399.308589	1488.846297
CG447_04385	102.6451325	143.6528581	161.3232978	93.42180354	111.3210025	124.6554501	135.9664354	104.4259844	132.1294684	196.923827	161.564853	135.2360152	188.8084867	207.5001717	179.8866328	150.7673888	214.6595039	997.7674034	1356.031548	917.2988595	795.3757629	2609.929382	3890.5374	1888.170777	2622.002031	2312.628012	2845.977648	613.2264111	673.2650535
CG447_04390	60.68799806	89.68802781	58.53925574	67.59342256	86.58300194	97.91666775	69.27813613	68.41702428	137.495132	175.6533091	110.0928645	127.4065617	202.498528	199.3429168	195.6109888	79.63066309	97.78932956	560.8174555	727.0289624	479.5956242	469.994769	1215.936579	2055.487702	1055.64398	1291.212321	1332.431745	1273.287109	374.5208282	295.5797796
CG447_04395	229.2657705	343.5507506	338.9831321	293.4543711	341.1782576	356.6426322	423.4383274	385.2958736	706.2554832	1148.607967	534.7367702	702.5155107	868.1767879	836.1186279	1057.934673	193.2370758	345.8403119	1165.524973	2421.484907	1205.489604	1137.367799	4174.949874	6912.858451	3766.351233	4667.658333	4996.258147	5132.630208	1072.117316	1354.740657
CG447_04400	1185.289049	1338.479805	1147.641688	1775.563807	2003.778045	2407.620219	1349.952466	1356.817618	2106.022998	2738.407644	2848.83159	2462.007246	2977.013572	3534.130688	3124.744027	671.0210543	744.1529469	1567.362871	1178.650485	922.3548375	859.8656896	2230.388485	2494.430043	2174.559996	2337.539547	1651.464698	1414.763455	1428.117884	982.5290822
CG447_04405	501.2379099	595.8933373	579.2663562	764.959709	665.8645149	663.5737253	799.612132	880.058986	1050.999375	1461.490424	1185.285515	1212.853526	1282.300538	1263.354854	1609.545082	319.5843945	254.0137463	853.4178671	644.1733343	428.313562	443.6125262	742.6818799	986.1700168	842.5171193	784.1270225	729.0119515	868.5989583	693.4808743	506.3172151
CG447_04410	2479.966341	2442.098588	2304.132334	1961.857874	2280.019051	1901.466367	2112.011963	2000.657826	1862.556008	2700.669628	2082.470871	2099.00531	1520.165006	1420.891839	1576.209447	3916.766882	3229.432981	10205.90236	5456.801651	5248.105129	4058.956903	5620.485268	5963.428102	6543.66063	6258.174659	4452.025462	4079.782986	2920.027776	3445.693912
CG447_04415	967.2617963	1164.424226	1134.027908	1126.007503	807.0772681	993.8541777	1032.69745	1067.305579	2057.732025	3319.573084	2522.842329	1732.444532	1545.263415	1434.147378	2385.699295	390.7211202	321.9892559	8361.544428	3405.249619	1734.922725	1650.355852	836.3956818	696.1200119	582.7687584	653.026921	1092.796133	1069.29796	1018.614341	810.1075441
CG447_04420	11163.59471	13630.30002	8274.45573	9918.098296	5559.350249	11109.77576	6728.396175	8575.893949	10814.49517	18092.97699	33262.34284	15184.15744	15118.9394	18592.93307	20397.63462	3633.281721	3817.361511	56093.44957	40792.97658	12720.84056	9964.670799	12845.81939	14794.48392	11382.30638	11138.56146	10077.68799	11288.49631	15059.02979	12860.45726
CG447_04425	824.1579984	715.2240184	584.0311794	1304.608009	794.7082678	1507.916683	1197.152091	1781.723348	1764.632646	1414.832513	2511.404109	1036.334938	1610.291112	2803.546546	2348.589814	1953.605601	2469.776848	1329.381203	1457.558867	1607.800993	1591.728646	3615.009908	4093.572403	3503.272765	3364.078078	2752.922359	3119.059896	2012.535	2085.479556
CG447_04430	1861.098607	1703.31246	2132.598701	1728.303365	1471.911033	1405.104182	2953.708944	2939.771507	2794.840074	2831.723464	2428.477017	2452.754255	2522.390116	2348.779585	3232.298622	890.8016845	1183.012377	809.5278053	998.9354604	833.5140818	811.9868046	747.36757	752.1963462	715.9730461	826.1779985	899.3553381	871.8891059	648.2091258	684.2124528
CG447_04435	472.0177627	436.2790506	424.7499486	514.9189995	315.4095071	616.8750068	774.3612226	976.5629992	712.9625628	445.9947302	521.1538843	370.1196206	354.2298195	763.7229906	1076.8039	183.6813962	230.1626903	605.6828519	452.7885031	146.623361	128.0027333	140.5707028	150.8260026	119.8838589	202.8341194	125.592158	115.1551649	197.5494479	194.3163366
CG447_04440	1215.25843	1990.618177	1232.047127	6530.733607	7740.932673	8865.60106	15407.58697	10711.22529	9809.774641	15407.40256	7955.996679	11335.62515	6615.142056	11056.6492	11125.29637	202.7927553	160.9946279	217.4996393	255.5687685	194.2940104	412.344683	283.4842507	255.2440044	259.7483609	210.2548799	151.5767424	138.1861979	481.5267792	284.6323804
CG447_04445	968.7602654	1471.491711	850.8612753	5970.202786	6112.863012	6712.564177	12440.92884	9126.831039	8934.500751	15352.51091	6233.114839	8574.675134	5244.426667	8199.570667	8546.501981	140.149967	187.2307895	188.2395981	205.3885993	179.1260765	310.7241924	189.7704488	177.8973364	183.1558955	187.9925985	158.7946825	134.8960503	411.5613497	273.6849811
CG447_04450	1795.915202	3103.357776	1915.458903	13879.73231	15316.94534	15469.32709	26227.92539	22255.69791	23030.09926	32883.53453	12180.98907	18925.21268	12362.10732	17681.86967	22270.09094	72.19846787	78.70848477	90.70612759	101.527319	70.78369152	157.3163364	56.22828113	32.87233389	6.660214382	49.47173644	36.08970057	6.580295139	86.42788344	76.63179471
CG447_04455	2885.302229	2012.66015	2193.180023	3258.772323	3537.534079	4616.394282	1668.5024	1840.778043	2912.213968	1803.877147	3440.04457	1780.84479	2275.969372	3841.557233	1838.491705	12610.31181	11393.64945	5773.981455	6574.76914	10749.00916	8807.760598	18836.47418	21042.16103	20799.84951	21008.17288	16657.56219	15654.52214	7037.69908	8355.602473
CG447_04460	12412.56869	9438.524825	8043.702153	7293.495156	8912.380074	10542.9889	3858.856928	3819.830493	5748.637936	4601.97947	8166.173965	6414.457733	5940.337102	7296.154686	3302.743737	17431.68302	21329.99937	18343.1198	20025.38844	14790.9024	11022.89187	16196.08781	14767.41259	17572.97565	14453.1678	16905.85933	15516.33594	11363.20887	11226.55793
CG447_04465	1064.662287	1252.592117	871.2819459	990.2711175	1971.309419	2280.705153	580.7709169	568.9415704	1672.074947	491.9664947	704.880288	674.0447706	1119.160879	1350.025687	466.0699123	1534.217442	1023.210302	1684.403036	1249.836306	2598.772674	1928.835081	1928.161474	1802.177364	1771.617026	2045.656302	1494.113603	1447.664931	790.1977915	1434.109301
CG447_04470	754.4791858	834.5546995	656.1842155	642.4122843	1169.385901	1312.45995	457.1062066	514.2079509	1016.793269	413.7458805	495.41789	565.1441899	669.6711885	862.119878	380.5294156	1562.884481	907.5326804	1739.997114	1196.155195	2715.78245	2214.154151	2410.787553	2175.375037	2361.045998	2438.956606	1937.295126	1763.519097	1209.990368	1538.109594
CG447_04475	2524.920413	2851.015189	2033.218104	1838.21137	3516.403704	3852.267671	1399.159366	1474.927008	3575.544141	1447.767509	1318.254819	1578.702536	1916.605787	2302.385197	932.7687988	1658.441277	1011.284774	2109.648967	1430.718311	2849.404725	2266.918636	3303.411516	3312.371057	3410.029764	3638.646215	2838.094053	2401.807726	1609.204877	1997.900362
CG447_04480	868.3628365	1007.850211	675.9241971	593.5032225	1212.677402	1238.645847	447.3943184	567.5012119	1110.021676	435.7025441	422.4992396	422.7904897	596.6576348	728.5448289	310.0843006	750.6517174	618.9349029	951.9266723	720.0270784	1541.350997	1131.505078	1375.250043	1191.138687	1285.421376	1204.636782	1036.4962	1098.909288	668.7871933	711.5809509
CG447_04485	4101.309894	4983.00602	3088.966774	2428.966892	4644.044229	4618.277295	1782.455222	2138.212054	3364.941841	1556.864681	1617.078308	1712.515014	1901.774908	2717.895369	1115.171329	4682.28299	2950.375626	5560.383154	3922.222059	9178.044573	7135.908104	9980.5199	10289.04051	11365.65584	10307.43629	8583.574383	7764.748264	5171.268359	5878.753394
CG447_04490	860.1212565	1257.912593	833.8440498	441.2806367	819.9616433	784.8397523	361.2822426	462.3550483	492.2996435	277.8890242	247.3515007	410.6904252	313.1596955	407.8627453	174.2258646	409.8324794	354.1881814	432.0732744	409.610218	853.0157111	675.1899904	913.7095683	848.8796812	1098.935373	930.068645	736.2298916	667.8999566	397.1567025	585.6858596
CG447_04495	325.1677921	443.8797309	302.225925	156.6189059	388.0773837	329.9038498	128.1969248	183.6456968	203.2245122	109.0971725	95.79508985	159.4361443	127.2033007	176.4006374	74.21896039	304.7200041	248.0509823	384.2818739	313.9178024	611.7733339	451.4294871	686.4535988	508.554342	672.6816526	670.3420287	409.9789984	523.1334635	279.8617178	448.843369
CG447_04500	1573.392542	1753.476951	1255.190553	767.1578691	1416.250532	1383.637836	593.072642	631.597161	720.3403503	461.7760822	402.4823551	590.767856	436.3700675	676.5423288	281.7804598	1894.148039	1354.73998	1809.245878	1322.189108	3339.834588	2639.201395	4315.520577	4559.586078	5018.471537	4375.775088	3744.667331	3550.069227	2333.552853	2326.322339
CG447_04505	1153.071963	1124.14062	1209.584389	570.9720816	904.9985202	778.060906	573.6488655	553.0976279	440.6551305	321.1162058	286.6703808	592.9031615	347.3847988	339.0359071	205.6745767	819.6649588	824.0539844	635.9182278	564.8186482	1165.764062	883.3165721	1351.821592	1303.291356	1348.693412	1192.268848	1166.419122	1414.763455	858.1054142	700.6335516
CG447_04510	1606.358862	1594.622732	1715.336331	2214.096744	1938.325418	2233.25323	2503.724789	2525.668465	3104.036444	3311.339335	3675.957851	2470.548468	3314.130839	3556.563139	3875.739271	3242.560601	3142.376627	2544.648246	3470.600537	2735.28408	4124.42395	2792.671296	3149.943054	3773.011447	3482.810245	3708.57763	3520.457899	3708.167761	3141.903583
CG447_04515	7521.565587	5146.420647	3772.37855	4618.883875	3938.495838	4950.44076	3015.865029	3783.821532	3134.218303	2428.955915	5493.919892	3067.010472	3095.660596	3606.526326	2860.574846	16136.35757	15208.62585	10804.75786	10407.13369	11217.77054	12255.04032	17144.94005	18232.54331	20883.10219	19321.18667	16168.18585	16348.74327	14073.34035	15137.51631
CG447_04520	518.4703045	818.5932708	613.3008073	486.8924584	624.634514	513.3093006	554.2250891	616.4733978	645.2210587	800.7320772	589.7832024	808.5690174	601.2209819	406.8430885	525.8224651	440.6230024	367.3062622	575.4474761	423.6139861	550.3793157	434.8184453	370.1695174	257.1776711	239.7677177	267.1473768	300.2663087	236.890625	261.3414571	260.0007321
CG447_04525	2200.501856	2784.88927	2581.853454	2319.608428	2812.401438	2814.727595	2246.68348	2209.509795	2801.547154	2930.52845	2572.88454	2792.26783	2309.624057	1732.906839	2068.067303	1672.243925	1314.193185	2042.350873	1330.357973	2275.912367	1800.832348	2317.073752	2061.288702	2454.289	1949.186416	1925.746422	1937.896918	1730.615476	1978.742413
CG447_04530	2614.828559	2657.197841	3359.200315	2680.106682	3374.675575	3030.144264	3039.82102	2594.085489	2906.848304	2872.892208	2327.677706	3501.901026	2233.187992	1769.104658	1964.915528	1741.257166	1470.417602	1756.577804	1124.969374	1899.60315	1863.368034	1281.536241	1324.561689	1342.033198	1199.689609	1169.306298	1059.427517	1345.805614	1179.582269
CG447_04560	1017.460511	706.103202	1021.714219	891.3539138	830.7845186	1191.193923	674.005044	841.1693091	541.2613247	487.8496203	1253.914833	820.6690819	720.4384251	1106.327697	795.6524144	835.5910914	1019.632644	640.7949013	646.5072956	623.3298549	792.4444026	901.9953431	645.8446777	636.0504735	618.3967055	651.0581982	957.4329427	872.5100614	949.6868845
CG447_04565	837.6442202	730.4253791	592.1994476	932.0198753	963.2358965	1189.310911	514.0826177	710.0966941	718.9989344	613.4142905	893.6109128	540.2322924	745.5368343	908.0044368	736.5288357	1176.410329	1248.602781	1382.049277	1335.025896	1016.251571	1218.468767	1857.876122	1835.049698	1808.248205	1733.984362	1995.038647	1878.674262	1841.73704	1716.004832
CG447_04570	621.115437	686.3414332	598.3256488	401.1642152	330.3553824	254.9599387	442.8621039	361.5299599	311.208494	542.0551337	325.989261	498.2379508	346.8143804	209.5394854	339.6460899	425.758612	406.6605046	922.6666311	599.8280685	545.3233378	341.0149155	756.7389502	566.564343	612.7397231	729.7081124	337.7995973	259.921658	419.7925767	457.0539185
CG447_04575	3516.157715	5809.960039	3835.682629	2313.013948	1930.594793	1494.735593	2486.890849	2274.325923	1623.113266	3302.419441	1711.44362	2921.097929	2363.813803	1306.180442	2040.392437	422.5733855	399.5051878	970.4580317	569.4865709	554.7130111	351.7632367	962.9093143	750.2626795	859.1676553	818.757238	365.2277697	292.8231337	489.7580062	577.4753101
CG447_04580	4202.456557	6872.535148	4807.025861	2464.137453	2106.337672	1777.940725	1755.909394	1757.957434	1704.939637	2603.236933	1727.171172	2513.254578	1557.242202	1075.228162	1083.093642	695.4411243	663.0593565	1912.631357	1011.772248	1119.537978	726.9773558	2024.218121	1864.054698	1688.364346	1810.665554	887.806634	799.5058594	1082.40635	1133.055822
CG447_04585	157.3392542	212.8190491	213.7363524	223.1132484	297.8867567	299.3990418	168.9868554	177.8842631	238.7720342	279.9474614	340.2870356	190.0421898	277.7937554	285.5039217	296.8758416	633.8600782	652.3263813	615.436199	577.6554356	482.4847545	500.2854921	634.9110077	626.5080107	606.0795087	675.2892024	568.7736809	473.78125	493.8736197	574.7384603
CG447_04590	817.4148875	750.1871479	587.4346245	544.5941606	611.2347637	608.9663529	442.8621039	461.6348691	327.3054851	347.8758896	415.3503523	485.4261178	318.8638794	463.4340444	335.2432702	1624.465527	1551.511192	1491.286764	1136.63918	1356.44666	974.1887415	2007.818205	1562.402693	1448.596628	1456.942638	965.7603872	1118.650174	1160.603006	1234.319265
CG447_04595	468.27159	540.408371	379.1437843	526.4593399	596.8042634	591.2660322	329.556741	407.6214289	321.9398214	395.9060913	423.929017	318.8722885	361.6452585	439.4721081	296.2468673	915.2217545	880.103966	1010.446755	745.7006533	838.5700598	727.9544759	1379.935733	1430.913358	1521.858986	1330.78971	1056.706433	1029.816189	1012.44092	1029.055529
CG447_04600	695.2896568	883.9591216	575.1822221	730.3386877	780.2777675	692.1955205	680.4796362	671.2070172	602.9664571	771.2278104	634.8211924	812.1278599	771.2056618	587.3223533	553.4973317	1191.27472	998.1666932	1525.423479	1147.142007	1210.545582	950.7378591	1846.161897	1904.661699	2134.598709	1966.501523	1599.495529	1526.628472	1327.285353	1352.003807
CG447_04605	10236.79157	10536.06306	6585.666271	9676.300686	8453.180939	8261.53054	5557.142453	7999.030407	6743.96855	7063.870381	9983.421117	6522.646545	11112.89105	12252.19687	10373.04318	14160.45538	19646.11482	16593.36934	16888.54437	8843.627745	6197.872806	20431.95166	21486.90437	14549.23832	17453.62861	8247.218374	8452.389106	10011.22983	12047.61287
CG447_04610	567.9197844	555.6097316	561.5684417	673.7360655	547.8436373	531.3862238	1061.833115	1036.337873	764.6070758	780.147705	825.6964834	819.9573134	565.8550418	423.1575983	791.2495947	353.5601441	460.3253806	514.0013897	667.5129479	382.0874777	424.0701242	632.5681627	752.1963462	705.9827245	776.7062621	798.3041765	832.4073351	1051.539249	725.2652
CG447_04615	14302.88745	14382.00731	17441.97546	7932.06066	5161.48074	3874.487222	20801.5697	17079.76998	5655.409529	14043.34484	9224.924175	25445.01215	5740.120247	3920.58064	12531.68277	1601.107199	1918.817454	3559.971674	5088.035756	2141.56781	2545.397865	452.1690941	477.6156748	366.311791	371.0380233	1267.470284	1556.2398	3197.831687	2413.901533
CG447_04620	3630.7906	5675.427997	3373.494784	1384.291312	1923.379543	1510.176299	3445.130489	4157.594539	2221.384768	1733.890282	867.1600297	2118.934828	1491.644087	2136.690957	2048.569102	1337.79514	976.7007428	1168.450977	626.6686241	938.9673365	837.3919273	1124.565623	968.7670165	1461.917057	1071.063094	1267.470284	825.8270399	1934.338344	1820.005124
CG447_04625	802.4301966	1523.936405	811.3813122	375.3358342	485.4832609	412.7564148	943.348078	1173.171922	503.0309709	369.8325532	220.1857289	629.9151236	454.0530375	624.5398288	611.9919361	332.3253006	232.5477959	352.0958286	142.3716427	236.9086818	279.4563491	229.5988146	195.3003367	203.1365386	202.8341194	189.110031	125.0256076	314.8444325	388.6326732
CG447_04630	1662.551453	2794.010087	1463.481394	812.7696908	1080.741399	894.0544971	1959.859047	2510.544702	1346.110878	1048.430689	464.6776746	1237.765424	1161.942258	1614.116815	1348.520772	1001.222871	840.7497236	993.8660646	623.1676821	785.1211499	783.6503217	831.7099917	661.3140113	952.4106566	700.0250706	921.0091585	631.7083333	1212.048175	1469.688349
CG447_04635	3536.387048	4828.712209	2631.543752	1907.453412	2863.423564	2627.179516	3634.83604	4524.165753	2702.953084	2156.556057	1191.719513	2166.623318	2491.587523	3663.62711	2589.486949	3364.660951	2134.669511	3316.137998	1611.600316	2663.055823	2571.780108	3237.811855	2997.183385	4159.303881	3260.187431	4023.279819	2622.247613	5807.130645	6062.122332
CG447_04640	1679.034613	2487.70267	1403.58076	1115.016702	1848.134791	1771.538481	2258.985205	2370.829936	1947.065211	1552.061661	891.4662466	1661.267682	2195.540379	2914.689144	1939.127584	1924.938562	1363.08785	1800.467866	940.5864265	1422.896656	1304.455336	1726.6768	1293.623022	1868.190134	1461.889812	1629.810878	1036.396484	2535.217914	2974.955745
CG447_04645	6604.502505	10026.81748	7701.996264	5772.917919	6265.92939	5072.836595	14369.06238	12158.78548	11044.548	10149.46777	5541.817437	13268.7884	16695.00541	16854.41812	14204.75425	3689.554057	2531.789593	3708.222549	1934.853964	2838.570487	2534.649544	2195.245809	1807.978364	2454.289	2072.865757	2507.512395	1635.203342	3364.514034	3451.167612
CG447_04650	1111.864063	1354.441234	1178.272694	1080.395681	1013.227273	897.8205228	2318.551453	1848.700014	1903.469194	1792.898815	1006.563332	2111.105375	2858.936965	2999.830492	2428.469543	843.0232866	531.8785486	972.4087011	511.137537	671.7227869	576.5008601	737.9961898	719.3240123	1072.294515	670.3420287	895.0245741	611.9674479	1008.325307	1174.108569
CG447_04655	1795.165967	1780.079332	1272.207779	1584.32388	1253.392028	1594.535274	1921.011494	2374.430832	1792.80238	1801.132564	2341.260591	1592.226137	2149.906908	2696.992404	2602.066433	2186.127137	2232.458841	1834.604581	2713.230077	1719.754791	2528.786824	3727.46647	4052.965403	4665.480174	4472.244974	4483.784398	5320.16862	5002.528206	4296.854203
CG447_04660	1543.423161	1201.667559	1424.00143	1744.789566	1577.047535	1818.613802	1900.2928	2167.019222	1969.869282	2248.499586	1940.922903	1477.631408	1888.084867	1829.774241	2142.286263	857.887677	806.1656925	1267.935117	1127.303335	777.8983242	714.2747945	1012.10906	1158.266353	1245.460089	1130.429178	974.4219153	1098.909288	763.4463037	810.1075441
CG447_04665	0	0	0	0	0	0	0	0	0	0	0	0	0	0	0	404.5237685	478.2136726	205.7956228	347.7602421	227.5190085	207.1494616	381.8837427	253.3103377	206.4666458	314.1455264	220.8689675	325.7246094	197.5494479	186.1057872
CG447_04670	0	0	0	0	0	0	0	0	0	0	0	0	0	0	0	222.9658567	261.1690631	103.3854788	137.70372	107.6201024	130.9340936	185.0847587	131.4893356	146.5247164	165.7303171	134.2536861	220.4398872	94.65911044	82.10549433
CG447_04680	6.743110896	9.88088442	9.529646284	8.792640333	9.792125219	10.16826934	3.237296081	3.600896015	10.73132738	3.430728694	15.01266333	14.23537002	11.97878617	19.3734804	8.176665128	57.33407743	72.74572077	210.6722963	127.2008939	205.8505315	115.300172	79.6567316	71.54566789	49.95160786	106.3642333	85.17169334	115.1551649	69.96542945	82.10549433
CG447_04685	177.5685869	168.7351032	167.449499	157.168446	236.0417553	273.7900671	42.08484905	39.60985616	114.6910614	71.35915684	200.1688445	86.83575715	275.5120818	393.5875492	104.4097239	369.4862767	373.2690262	1450.322707	974.4288662	1358.613508	780.7189614	1035.537511	1204.674354	1238.799875	1491.572854	1039.383376	1227.225043	891.0303221	1040.002928
CG447_04690	227.7673014	214.3391851	208.2908402	187.3931471	228.8265051	281.3221185	79.63748359	108.0268804	130.1173445	107.724881	238.7728359	103.9182012	207.6322935	340.5653924	135.2294617	423.6351276	349.4179703	2612.921675	1238.166499	2020.946621	1166.681402	1143.308383	1508.260026	1388.654699	1496.520027	1125.998658	1473.986111	1026.845568	1031.792379
CG447_04695	101.895898	120.0907491	97.3385299	95.61996362	135.543628	138.2131426	60.21370711	82.82060834	63.71725632	54.8916591	82.21220397	36.30019356	89.55568705	146.8305883	71.70306343	302.5965197	215.8520567	1827.777238	815.719494	1371.614594	870.6140108	960.5664693	1136.996019	862.4977625	1140.323525	831.5067011	940.9822049	777.850951	708.8441011
CG447_04700	239.7550541	255.3828589	220.5432426	263.22967	255.6260057	243.6618617	205.2445715	252.062721	173.713362	157.1273742	194.4497346	141.6419317	245.8503256	280.9154658	193.7240661	521.3154077	361.3434982	2926.004116	1468.061693	1926.327605	1380.670704	1384.621423	1755.769363	1335.372984	1805.71838	1338.206097	1490.436849	1084.464157	1122.108423
CG447_04705	394.0973701	416.5172817	304.2679921	424.7944361	392.2003838	381.8750042	463.5807988	602.0698137	419.8631837	418.5489007	361.0188088	303.92515	694.7695976	467.0028434	528.9673363	436.3760337	444.8221942	3019.636247	1666.448408	1823.041198	1411.938547	1897.704488	2030.350035	1288.751483	2025.867607	1388.731678	1664.81467	1107.100031	1100.213624
CG447_04710	671.3141514	763.8683725	557.4843076	961.1454964	777.7008924	674.4951998	1386.210182	1709.705428	1726.402292	1890.33151	1085.915981	917.469598	2388.341794	1441.794805	1881.261954	772.9483031	719.1093381	5998.308437	5579.334622	3279.885135	2762.318528	3071.469857	3468.998059	2397.677177	2767.943654	2013.805292	2635.408203	2150.408052	2088.216406
CG447_04715	2525.669648	4174.293634	2305.493712	3732.475821	2981.959817	2562.780477	5506.640634	7026.788483	5561.510414	6395.564431	3600.179645	3689.096142	9139.243426	5381.239096	7229.429921	1196.583431	1100.726234	8628.786137	7965.810108	5198.989914	4262.197884	4446.719899	4764.554748	3523.253408	4388.143022	3421.303614	3754.058377	3629.971105	2901.0608
CG447_04720	1700.762415	2514.305051	1711.252197	2070.666798	1521.387034	1372.716361	3127.228014	3657.790172	2592.956978	2983.361672	2003.833111	2358.800813	4324.912224	2772.95684	3626.036497	788.8744357	820.476326	4744.028006	4450.864306	3218.491117	2604.025071	3996.89365	5081.676087	3230.203975	4588.503554	3157.127006	3573.10026	2878.871641	2441.270032
CG447_04725	751.4822476	979.7276937	933.9053358	1758.528067	1332.244405	1277.812514	2348.334577	2754.685451	2998.064587	4649.323526	2080.326205	2345.277211	4794.936977	3236.390884	4293.378166	623.2426565	530.6859958	1981.880121	2042.216187	1447.454263	1729.50258	1112.851397	1440.581691	1208.82891	1197.216022	1335.318921	1056.13737	1354.036841	908.6341373
CG447_04730	660.8248678	851.2761962	839.970251	1629.386162	1378.112781	1162.948731	2177.405344	2306.013808	2537.958925	3215.965078	1910.182687	1957.363378	4529.692426	3058.460762	4065.060517	902.4808484	784.6997421	3313.211994	2758.742323	2215.240632	2267.895756	1450.221084	1889.192366	1438.606306	1528.676656	1400.280382	1112.069878	1356.094647	1023.581829
CG447_04735	104.8928362	102.6091844	99.38059696	211.023368	303.5558818	185.6650662	328.2618226	294.553294	389.6813255	529.0183646	368.1676961	310.3310665	833.9516845	532.7707111	574.8824559	288.7938715	280.2499079	704.1916572	751.5355567	552.5461634	526.6677349	562.2828113	539.4930092	339.6709335	465.0343225	345.0175374	562.6152344	308.6710123	435.15912
CG447_04740	594.8922279	574.6114324	669.1173069	402.8128353	395.2926338	391.666671	694.0762798	597.0285593	475.5319445	513.9231584	297.3937118	437.0258597	383.3211573	318.6427698	420.1547927	573.3407743	633.2455365	584.2254884	581.1563777	498.3749709	477.8117298	508.3973752	504.6870086	396.2827557	405.6682388	350.7918895	381.6571181	567.9546626	604.8438083
CG447_04745	135.6114525	122.3709532	148.3902064	113.7547843	64.42187644	71.1778854	121.7223326	122.4304645	69.75362797	103.6080066	70.05909556	83.27691464	73.01355378	63.21872553	71.70306343	107.2359596	144.2988887	148.2508752	93.35845425	92.45216852	86.96368906	121.8279424	135.356669	63.27203663	76.68119148	73.62298916	72.38324653	102.8903374	93.05289358
CG447_04750	89.15891074	91.20816388	83.72474949	117.0520244	78.33700175	79.4631419	128.844384	136.1138694	91.88699069	111.8417554	83.64198143	83.27691464	80.42899283	60.66958337	76.10588311	122.1003501	128.7957023	145.3248711	133.0357973	136.5114051	130.9340936	131.1993226	152.7596693	159.8451452	131.1001016	111.1562777	131.6059028	197.5494479	161.4741389
CG447_04755	47.95101082	55.48496636	73.51441419	35.17056133	29.89175067	43.30929535	29.13566473	30.96770573	22.13336272	25.38739234	40.03376889	34.16488806	26.23924589	37.72730394	28.93281507	280.2999341	193.1935535	267.2417092	232.2291549	269.4113973	319.5182733	306.9127012	320.9886721	452.894578	457.613562	275.7253123	388.2374132	388.9254755	292.8429298
CG447_04760	137.8591561	131.4917696	104.1454201	119.7997245	106.6826274	91.89102666	102.9460154	99.38473001	77.8021235	100.1772779	122.9608616	81.85337764	91.83736061	104.5148285	97.49100729	346.1279489	320.7967031	415.4925844	281.2423434	276.634223	389.8709206	501.3688401	444.7433409	449.5644708	521.9268194	381.107238	319.1443142	627.6310583	374.9484241
CG447_04765	128.119107	96.52864011	149.7515845	84.07962318	60.29887635	65.90544945	119.779955	146.9165574	83.83849515	117.3309213	85.0717589	89.68283115	122.0695352	73.41529416	93.71716185	92.37156919	87.05635436	178.4862511	123.6999519	80.89564746	135.8196942	77.31388655	67.67833449	116.5537517	39.57738915	46.19481673	82.25368924	119.3527914	117.6845419
CG447_04770	129.6175761	144.4129261	157.2391637	120.3492646	93.28287709	85.11218043	134.671517	174.2833671	126.7638047	168.105706	116.526863	123.8477192	161.4284041	136.1241913	144.0351011	153.9526153	114.4850688	241.8830069	161.0433336	155.2907518	162.2019369	135.8850127	164.3616695	159.8451452	131.1001016	116.9306298	154.6369358	222.2431289	180.6320875
CG447_04775	101.895898	87.40782372	142.2640052	62.64756237	41.74537593	48.95833388	56.97641102	53.29326102	49.63238913	69.30071962	69.34420683	67.61800761	86.13317672	67.29735298	83.653574	168.8170058	116.8701743	235.055664	168.0452176	103.286407	127.0256132	103.0851821	129.5556689	136.5343948	160.7831434	128.479334	118.4453125	185.2026074	147.7898898
CG447_04780	63.68493624	53.9648303	101.422664	20.88252079	10.82287524	6.778846229	39.49501219	28.80716812	17.43840699	19.21208069	15.01266333	32.02958255	27.38008267	36.70764708	30.81973779	3.185226524	0	0.975334705	1.166980678	0.722282567	0	2.342845047	0	0	0	0	0	10.28903374	10.94739924
CG447_04785	28.47091267	28.1225172	78.95992635	18.13482069	9.792125219	11.67467962	36.90517532	55.45379863	12.74345126	2.744582955	23.5913281	32.02958255	9.126694222	29.57004904	30.19076355	3.185226524	0	1.95066941	1.166980678	0.722282567	9.771201019	0	0	0	0	0	0	4.115613497	0
CG447_04790	792.6901476	806.4321823	1050.303158	1017.198579	1103.933275	873.3413558	831.9850928	1077.388088	622.416988	800.0459314	1908.038021	781.5218143	1304.546855	1912.876276	1194.422083	471.4135255	546.1891822	474.9880014	473.7941553	403.0336721	334.1750748	304.5698561	247.5093376	233.1075034	173.1510775	249.7407279	266.5019531	296.3241718	232.6322339
CG447_04795	99.64819435	86.64775569	137.4991821	25.82838098	18.0381254	15.81730787	18.77631727	12.24304645	4.694955728	9.606040343	18.58710699	79.00630363	12.54920456	26.51107845	15.72435602	22.29658567	27.42871439	66.32275995	53.68111119	52.00434479	21.49664224	21.08560542	9.668333498	9.990321573	19.78869457	2.887176045	19.74088542	8.231226994	32.84219773
CG447_04800	34.46478902	10.64095245	24.50480473	7.144020271	5.153750115	6.778846229	1.942377649	2.160537609	2.682831845	1.372291478	5.719109842	12.81183302	3.422510333	4.078627453	8.176665128	8.493937396	14.31063359	28.28470645	21.00565221	18.77934673	10.74832112	0	1.9336667	0	24.73586822	5.774352091	3.290147569	2.057806749	5.473699622
CG447_04805	108.6390089	121.6108852	126.6081578	20.88252079	25.76875058	21.08974382	21.36615413	16.56412167	2.682831845	9.606040343	25.73599429	53.38263759	10.83794939	20.9029657	6.289742406	13.80264827	46.50955918	89.73079288	45.51224644	51.28206223	23.45088244	9.371380188	1.9336667	3.330107191	4.947173644	2.887176045	6.580295139	2.057806749	35.57904754
CG447_04810	290.7030031	259.9432671	402.9679	95.61996362	78.33700175	78.70993677	112.6579036	85.70132515	35.54752194	52.14707615	91.50575747	177.9421253	65.02769633	96.35757359	40.2543514	93.43331136	69.16806237	164.8315652	152.8744688	94.61901622	86.96368906	70.28535141	59.94366769	29.97096472	22.2622814	41.86405266	16.45073785	18.52026074	84.84234415
CG447_04815	13951.49644	15562.39296	17184.67501	15499.77629	12193.77277	7964.767716	42023.34043	32091.90546	27895.41481	70224.27178	25375.69037	39029.82576	29290.98427	15600.75001	32185.86984	3620.540815	5274.661032	7661.254109	10059.37344	2903.575918	3378.881312	1030.851821	924.2926825	935.7601207	977.0667946	1150.539654	1250.256076	2858.293574	2162.111351
CG447_04820	2346.602592	2980.986823	2044.789817	2520.740075	3362.82195	3996.129852	1107.15526	1361.858873	1824.325654	1097.147036	1256.059499	1204.312304	1344.476143	1320.455638	1105.107741	4298.994065	4227.599674	1867.76596	2454.160366	5413.507836	5631.143147	6672.422694	6439.11011	7509.391716	7420.760465	5287.862927	4852.967665	3985.971672	4332.433251
CG447_04825	204.5410305	169.4951712	235.518401	286.3103508	374.6776334	418.0288508	131.4342209	103.7058052	181.7618575	131.0538361	181.5817375	150.8949223	166.5621696	164.164755	134.6004875	1384.511796	1128.154948	649.5729137	711.8582136	1786.204787	1933.720682	2024.218121	1931.733033	2177.890103	2045.656302	1385.844502	1467.405816	1057.712669	1305.47736
CG447_04830	283.9598922	297.9466687	386.6313635	477.5502781	634.4266392	706.8830206	222.7259704	199.4896392	374.2550424	257.9907978	260.9343865	329.5488161	422.6800262	370.1354414	305.0525067	1344.165593	907.5326804	552.0394432	565.9856289	1591.910777	1508.673437	1682.162744	1722.897029	1934.792278	1874.978811	1323.770217	1299.60829	870.4522547	1286.319411
CG447_04835	394.0973701	288.8258523	390.7154976	617.6829834	697.8177656	719.3109054	325.0245265	352.1676303	623.087696	384.2416137	744.1991682	409.2668882	515.0878051	541.9476229	503.1793925	1257.102735	1547.933534	372.5778574	813.3855326	1308.053728	1534.07856	1337.764522	1367.102357	1585.131023	1442.101117	1489.782839	1368.701389	969.2269786	925.0552362
CG447_04840	170.0762415	174.0555794	166.76881	622.6288436	672.56439	805.176291	73.16289143	77.05917472	585.5280501	233.9756969	802.1051553	143.7772372	373.6240447	389.5089218	320.1478885	24.42007001	17.88829199	23.40803293	31.50847831	39.00325859	24.42800255	21.08560542	5.801000099	16.65053595	2.473586822	54.85634486	19.74088542	16.46245399	24.6316483
CG447_04845	274.9690776	374.7135399	322.6465956	2135.512521	2118.191297	2228.733999	176.756366	219.6546569	1507.751497	856.9960278	2175.406406	466.9201368	1274.314681	1099.190099	910.1257262	163.5082949	134.7584663	162.8808958	144.7056041	218.8516177	86.96368906	360.7981372	311.3203386	143.1946092	123.6793411	114.0434538	98.70442708	141.9886657	123.1582415
CG447_04850	303.4399903	421.0776899	382.5472294	2210.249964	2102.214672	2273.549705	251.8616351	223.9757321	1410.498842	800.0459314	1786.506937	521.7263114	1271.462589	1121.112721	995.6662229	210.2249506	211.0818455	172.6342428	142.3716427	288.9130266	128.0027333	412.3407283	429.2740073	269.7386825	244.8850954	168.8997987	167.797526	102.8903374	156.0004392
CG447_04855	659.3263987	801.8717741	698.3869348	3852.275546	3623.086331	3844.735619	440.272267	473.1577364	2833.070428	1641.260607	3117.629752	1024.234873	2019.281097	1770.634143	1769.304539	390.7211202	345.8403119	324.7864568	288.2442275	477.4287765	203.2409812	604.4540221	442.8096742	333.0107191	249.832269	220.8689675	187.5384115	162.5667331	249.0533328
CG447_04860	19.48009814	9.88088442	19.73998159	11.54034044	10.30750023	12.42788475	10.35934746	18.72465928	16.09699107	21.95666364	24.30621683	11.38829602	9.126694222	17.84399511	8.176665128	7.432195222	11.92552799	0.975334705	8.168864746	0.722282567	9.771201019	2.342845047	1.9336667	3.330107191	4.947173644	14.43588023	26.32118056	4.115613497	2.736849811
CG447_04865	2226.725065	2308.326614	2514.465241	3057.091136	2593.367058	2139.102588	4081.582899	4388.772063	3253.60432	2807.022217	2125.364195	2348.836054	2167.589878	1871.580173	2989.514566	3447.476841	2788.188445	3749.186607	2496.17167	3050.921561	2625.521714	4706.775699	4963.722418	4535.605994	4158.099447	2392.025354	2345.875217	3537.369801	3508.641458
CG447_04870	599.3876352	520.6466021	697.7062458	732.5368477	621.0268889	589.3830193	830.0427151	914.6275878	689.4877841	843.273113	694.156957	807.8572489	667.389515	516.4562013	741.5606297	1575.625387	1453.721863	1126.511585	1215.993867	1128.927652	1075.809232	1166.736833	1030.644351	1365.343948	1320.895363	1131.77301	1006.785156	901.3193559	864.8445403
CG447_04875	525.9626499	539.648303	798.4482208	649.0067646	591.6505132	631.562507	1010.036377	947.0356519	1081.181233	1147.921821	635.5360812	758.7452223	709.6004758	725.4858583	975.5390472	953.4444728	921.843314	1402.531306	1032.7779	1003.972768	883.3165721	951.1950891	1121.526686	1145.556874	984.4875551	1397.393206	1161.422092	1039.192408	922.3183864
CG447_04880	1677.536144	1929.812734	1558.097167	1900.858932	2130.044923	2435.865412	1911.947065	2126.689186	2217.36052	2075.59086	1888.736025	1989.392961	1895.500306	2107.120908	2624.080532	2741.418295	2538.94491	4425.093558	2979.301671	2840.737334	2380.264568	3256.554615	3376.182058	3573.205016	3433.338509	4046.377228	4185.067708	3076.421089	3158.324682
CG447_04885	0	0	0	0	0	0	0	0	0	0	0	0	0	0	0	0	0	0	0	0	0	0	0	0	0	0	0	0	0
CG447_04890	669.8156823	649.8581676	723.5724285	840.7962318	998.7967723	1014.190716	746.5204763	745.3854751	925.5769865	838.4700928	785.6627145	753.7628428	718.72717	867.7279907	927.1080306	1101.026635	957.619898	1481.533417	1093.460895	1084.868415	862.7970499	791.8816259	866.2826815	715.9730461	796.4949566	1020.616732	1075.878255	749.0416565	728.0020498
CG447_04900	3606.815095	3302.4956	3135.253627	1217.780686	1704.345163	692.9487256	2136.615413	1940.882952	753.8757484	830.236344	447.5203451	1531.014046	1005.077201	407.8627453	479.9073456	1158.360712	880.103966	1400.580637	826.2223201	933.9113586	2853.190697	721.5962745	690.3190118	779.2450827	873.1761481	466.2789313	345.4654948	833.4117332	711.5809509
CG447_04905	2356.342641	2575.870562	1425.362808	662.1957251	1034.357648	533.2692367	711.5576786	825.3253666	367.5479627	332.7806833	356.7294764	587.920782	397.581617	254.4043874	245.9289281	836.6528336	640.4008533	1028.002779	550.81488	637.7755063	1907.338439	625.5396276	651.6456778	632.7203663	596.1344241	379.66365	259.921658	771.6775307	634.9491562
CG447_04910	1429.53951	2071.945456	965.8977198	480.8475182	811.7156432	491.8429542	470.7028502	649.6016411	314.5620338	275.830587	294.5341568	424.9257952	397.0111987	293.1513482	230.8335463	1137.125869	796.6252701	1296.219823	766.7063055	760.5635426	2691.965881	855.1384422	570.4316764	859.1676553	754.4439807	574.548033	368.4965278	829.2961197	763.5810973
CG447_04915	3234.445526	4228.258464	2044.789817	1372.201432	2316.095302	1464.230785	1246.358991	1699.622919	1385.682648	824.747178	1125.94975	1014.981883	1288.57514	993.6556133	773.6383159	2445.192228	1707.735609	2439.312098	1406.211717	1604.911863	5202.187422	1703.248349	1434.780691	1698.354667	1311.001016	1504.21872	1161.422092	1907.586856	1466.951499
CG447_04920	2196.006448	3236.369682	1878.021007	1444.740715	2180.036299	1319.615399	1579.153028	1667.214855	2078.523972	1374.349915	1308.961265	1644.185238	2469.341205	1229.706177	1362.987179	2148.966161	1413.175067	2552.450924	1472.729616	1459.010784	4262.197884	1220.62227	1123.460353	1098.935373	1043.853639	1059.593609	858.7285156	1218.221595	1179.582269
CG447_04925	194.0517469	199.1378245	200.122572	183.546367	187.5965042	181.5224379	150.8579974	186.5264136	179.0790256	128.9953989	153.701077	123.8477192	208.7731303	177.9301227	138.3743329	146.5204201	180.0754727	228.228321	171.5461597	133.6222748	234.5088244	135.8850127	168.2290029	249.7580393	220.1492271	467.7225194	572.4856771	353.9427608	314.7377283
CG447_04930	37.4617272	30.40272129	33.35376199	33.52194127	35.5608758	21.08974382	22.66107257	37.44931855	26.15761049	32.93499546	24.30621683	24.91189754	48.48556305	29.06022061	23.2720469	4.246968698	9.540422396	9.753347052	19.83867153	11.55652107	7.816960815	0	13.5356669	0	32.15662868	38.97687661	52.64236111	32.92490798	32.84219773
CG447_04935	75.67268894	64.60578275	85.08612753	41.76504158	34.01475076	34.64743628	34.31533846	36.00896015	37.55964583	28.81812103	43.60821254	38.43549906	46.77430789	64.74821082	35.22255747	39.28446046	33.39147839	69.24876407	44.34526577	39.00325859	82.07808856	49.19974599	59.94366769	9.990321573	69.26043101	163.1254466	253.3413628	109.0637577	134.1056407
CG447_04940	44.95407264	52.44469423	65.34614595	33.52194127	38.13775085	33.89423114	34.31533846	30.24752653	24.81619456	24.7012466	54.3315435	27.04720305	99.25279966	121.8489952	22.64307266	45.65491351	31.00637279	43.89006173	56.01507255	31.05815036	86.96368906	114.7994073	96.68333498	73.2623582	76.68119148	174.6741507	286.2428385	193.4338344	145.05304
CG447_04945	208.2872032	241.7016343	255.2583826	302.2470114	179.865879	238.7660283	402.7196325	423.4653714	644.5503507	551.661174	982.972004	288.9780115	3296.447869	3962.386571	548.4655378	312.1521993	276.6722495	474.0126667	500.6347109	196.4608581	450.452367	285.8270957	286.1826716	472.8752211	363.6172628	825.732349	809.3763021	845.7585737	689.6861524
CG447_04950	17.23239451	22.80204097	27.22756081	5.495400208	6.184500138	9.038461638	3.884755297	1.440358406	9.389911457	4.803020172	10.72333095	8.541222014	20.535062	22.94227943	2.515896962	0	1.192552799	0.975334705	0	2.889130266	1.954240204	0	0	0	0	2.887176045	0	0	2.736849811
CG447_04955	338.6540139	339.7504104	353.9582905	409.4073155	319.0171321	273.036862	415.6688168	456.5936147	456.7521216	504.317118	378.1761383	341.6488806	674.2345356	645.9526229	506.9532379	208.1014662	242.0882183	712.9696695	564.8186482	308.4146559	250.1427461	220.2274344	201.1013368	223.1171818	200.3605326	176.1177388	200.6990017	267.5148773	210.7374355
CG447_04960	453.2868991	478.0827923	415.2203024	905.0924143	744.7168917	655.2884688	718.67973	731.7020702	879.9688451	883.7557116	940.793569	501.0850248	1137.414267	778.5080152	980.5708411	645.5392421	672.5997789	2035.52353	1829.825703	844.3483203	865.7284102	620.8539375	837.277681	835.8569049	868.2289745	1024.947496	987.0442708	689.3652608	749.8968483
CG447_04970	296.6968794	308.5876211	409.0941012	467.1090177	628.7575141	553.9823779	139.2037315	138.274407	415.168228	257.3046521	318.8403737	259.0837344	289.2021232	224.8343384	141.5192041	1524.661763	956.4273452	2026.745517	1394.54191	2607.440065	1431.480949	1150.336918	1249.148688	1148.886981	1419.838836	869.0399897	819.2467448	561.7812424	815.5812437
CG447_04975	2547.39745	2713.442875	3388.469943	3245.033823	4819.271733	4136.226007	966.6566098	935.5127847	2547.348837	1346.21794	2080.326205	1690.45019	1726.656463	1513.680614	747.8503721	3102.410634	2115.588666	3753.087946	2903.447927	5281.330127	3100.402083	4008.607875	4296.607407	4512.295244	4472.244974	3149.909066	3053.256944	2397.344862	3106.324536
CG447_04980	3618.802848	4073.204585	4832.211355	3689.06216	6334.989642	5338.718008	1242.474236	1215.662495	2592.28627	1568.529159	2251.8995	2164.488012	1378.130828	1483.600736	696.2744843	3144.880321	2174.023753	3324.91601	2279.113264	4829.18124	2830.716935	3366.668333	3395.518725	2927.164221	3178.559066	2239.005023	2220.849609	1773.829417	2438.533182
CG447_04985	0	0	0	0	0	0	0	0	0	0	0	0	0	0	0	0	0	0	0	0	0	0	0	0	0	0	0	0	0
CG447_04990	150888.3448	117527.7997	123357.8677	100775.7481	132251.4125	119415.7786	59292.37264	60239.38943	62854.05517	66718.06706	79447.72925	81192.1447	64304.40581	49565.52013	50480.2146	40375.93141	39357.82004	24415.55368	26770.53675	44194.3034	28953.04574	37040.38019	31712.13387	34689.72661	31139.9845	28959.81932	24735.32943	23926.11907	23941.96215
CG447_04995	5282.85277	4785.388332	3871.759147	11461.75621	7097.744659	10517.75653	7236.0042	10994.97589	8658.839779	7699.927481	15538.82144	5101.244848	7211.79969	7447.063901	10669.91902	7839.904217	9713.342552	6022.691805	9207.47755	5100.759485	8803.852118	1021.480441	986.1700168	942.420335	957.2781	762.214476	773.1846788	1483.678666	1289.056261
CG447_05000	7182.162339	6921.179502	3636.921435	5805.89032	4005.49459	6383.413532	3874.39595	5888.185164	4258.995554	4964.26442	9741.073838	4091.245345	6855.858616	9474.141746	6299.805994	9988.870378	11318.51862	8554.660699	11408.40311	8332.251688	15721.86244	2265.53116	2088.360036	2154.579353	2201.492271	1895.431074	2072.792969	3109.345997	2523.375526
CG447_05005	9.740049072	12.92115655	23.82411571	2.747700104	3.607625081	0.376602568	3.237296081	2.880716812	0.670707961	0	4.289332381	3.558842506	1.140836778	1.019656863	0	2.123484349	7.155316797	0.975334705	2.333961356	7.945108232	3.908480407	0	1.9336667	6.660214382	4.947173644	0	0	2.057806749	5.473699622
CG447_05010	58.44029443	37.24333358	112.9943774	71.44020271	85.55225191	65.15224431	98.41380086	54.73361943	91.88699069	101.5495693	35.02954778	135.9477837	48.48556305	49.45335787	52.83383621	133.779514	228.9701375	135.571524	157.5423915	131.4554271	68.39840713	89.02811179	65.74466779	73.2623582	93.99629923	53.41275684	52.64236111	34.98271473	62.94754566
CG447_05015	261.4828559	386.8746285	588.7960025	546.7923207	539.0822621	509.9198774	383.9433152	326.9613582	448.7036261	517.3538871	278.8066048	739.5274727	356.511493	422.1379414	303.165584	992.7289332	663.0593565	683.7096284	525.1413051	775.0091939	409.4133227	2120.274768	2475.093376	2387.686856	2305.382918	1654.351874	1615.462457	1049.481442	1294.529961
CG447_05020	6614.991789	5644.265208	4015.384531	6238.927856	6818.926778	7947.067396	6236.32717	7563.32199	6350.933685	5580.423294	5972.180452	4072.027595	4800.070742	4500.765395	5552.584596	23168.27599	27366.70164	13235.29195	16426.42002	18136.51525	23809.48552	58838.21051	59350.03201	61323.92392	58366.75465	28268.34066	25511.80425	24516.7096	22050.79893
CG447_05025	6898.202447	7009.347394	10641.89214	5247.008119	3524.649704	2849.751634	10551.64285	7978.145211	6972.679965	17088.45962	11404.61991	17984.96649	9901.322394	6599.21922	11186.93584	2425.019127	2618.845948	8433.719196	10555.34023	2027.447164	2195.588869	557.5971212	645.8446777	749.274118	848.4402799	2022.46682	1756.938802	1911.702469	1560.004392
CG447_05030	64.43417078	87.40782372	79.64061537	63.74664241	41.74537593	44.43910306	92.58666791	76.33899552	49.63238913	78.90675996	95.08020112	107.4770437	67.87978828	78.51357848	66.04229526	20.17310132	8.347869596	54.61874349	36.17640102	20.94619443	23.45088244	0	1.9336667	3.330107191	2.473586822	10.10511616	29.61132812	8.231226994	2.736849811
CG447_05035	1460.258126	1769.438379	1931.79544	1461.776455	1483.764658	1380.248413	2319.198912	2228.954633	1722.378044	1896.506822	1266.78283	1600.767359	1477.383627	1510.111815	1798.866328	1898.395008	1574.169695	1708.786404	1238.166499	1661.972186	2037.295412	1597.820322	1838.917031	2374.366427	1837.875009	2911.717042	2428.128906	1985.783512	1672.215235
CG447_05040	2463.483181	3146.681654	2777.891892	2203.655483	2440.30068	2508.173105	2567.823251	2937.610969	2596.981226	2415.919146	2212.58062	2133.170198	2105.414273	2321.248849	2366.201093	1664.81173	1505.001633	1113.832233	1098.128818	1148.429281	1381.647824	1096.451482	1150.531686	979.0515141	1061.168747	1634.141642	2089.243707	1257.319923	1321.898459
CG447_05045	3084.598618	3565.47914	3103.941932	2564.153737	2728.910686	2974.783687	2628.036958	3139.261146	2772.706712	2728.115457	3174.820851	2489.766217	2318.750751	2965.162159	2812.14383	2210.547207	2145.402486	1733.169771	1580.091838	1793.427613	2184.840548	2019.532431	2099.962036	2221.181496	2090.180864	3366.447269	2961.132812	2220.373482	1945.900216
CG447_05050	2971.464202	3139.841042	3634.198679	1670.601663	2327.433552	1861.923098	823.568123	836.1280547	1176.421764	450.1116047	1095.209535	1126.017769	1065.54155	777.4883583	808.2318992	606.2547817	572.4253438	273.0937175	304.581957	1936.439561	1176.452603	419.3692634	560.7633429	419.5935061	348.7757419	290.1611926	289.5329861	376.578635	539.1594128
CG447_05055	4054.857352	4500.362819	3833.640562	6154.848233	7084.860283	6279.847826	6816.450628	6370.70523	6929.754655	9768.656883	5880.674695	6013.732067	6880.957025	6437.603607	5044.37341	3225.572726	3013.580924	9860.63387	6727.643609	3308.054155	2906.932303	2982.441745	3291.100723	3486.622229	2923.779623	3106.601425	2589.346137	3152.559939	2876.429152
CG447_05060	3245.684045	3225.728729	2916.752452	3735.773061	4571.891727	5032.54012	3903.531614	3926.417015	4228.813695	4929.957133	5182.228405	4121.85139	3905.08429	4459.469292	3033.542762	1026.704683	1261.720862	2405.175383	2010.707708	941.1341842	805.1469639	1276.850551	1138.929686	962.4009782	1014.170597	882.0322819	1115.360026	1117.389064	1163.16117
CG447_05065	83.16503438	95.76857207	65.34614595	101.6649039	148.4280033	150.6410273	93.23412713	125.3111813	118.0446012	120.76165	132.2544151	105.3417382	113.5132594	151.4190442	86.16947096	27.60529654	44.12445358	82.90344994	40.84432373	20.22391186	26.38224275	32.79983066	30.9386672	19.98064315	22.2622814	17.32305627	26.32118056	20.57806749	13.68424906
CG447_05070	4709.688344	4973.125136	4421.755876	7571.012867	9513.307338	10710.20044	6115.252297	6739.436981	8228.915976	7464.579492	7934.550017	5301.251797	7228.341824	8939.331721	5551.955622	7949.263661	7418.870966	17091.76537	12616.22811	7591.189775	6935.598483	9989.891281	10163.35217	9407.552814	8714.446373	8957.463681	8090.472873	7492.474372	7854.758958
CG447_05075	582.1552407	482.6432005	668.4366179	300.0488514	361.2778831	292.9967981	417.6111944	339.9245838	295.7822109	393.1615083	340.2870356	435.6023227	329.7018288	277.8564953	281.7804598	1005.469839	819.2837732	1314.751183	905.5770062	1110.870587	772.9020006	885.5954278	957.1650163	1062.304194	1056.221573	882.0322819	779.764974	602.9373773	563.7910611
CG447_05080	1249.723219	1395.484907	1494.793089	1103.476362	1286.376029	1137.339756	1355.132139	1275.437368	1256.236011	1656.355813	1124.519973	1459.837196	1305.687692	1106.327697	1129.008762	1588.366293	1342.814452	1962.373427	1465.727732	1533.405889	1265.370532	1358.850127	1394.17369	1538.509522	1696.88056	1164.975534	1220.644748	991.8628528	1119.371573
CG447_05085	1703.759353	1713.193345	1778.64041	1311.20249	1585.80891	1550.096171	1290.386218	1379.863353	1201.237959	1415.518659	1537.725659	1521.761056	1063.259877	1285.787305	1248.513868	1713.65187	1739.934534	1605.400925	1406.211717	1615.023819	1189.155164	1897.704488	1877.590365	1898.161099	1956.607176	1847.792669	2046.471788	1308.765092	1453.26725
CG447_05090	1017.460511	997.9693264	1339.595992	714.4020271	797.2851428	645.8734046	1306.572698	1088.910955	735.7666335	1273.486491	741.3396132	1361.613143	731.2763745	646.9722798	948.4931548	1747.627619	1615.909043	1305.97317	1178.650485	1467.678175	1361.128302	1607.191702	1570.13736	1625.092309	1328.316123	1507.105896	1533.208767	1061.828282	1081.055675
CG447_05095	1119.356409	1226.749804	1145.599621	666.0425052	603.5041385	551.3461599	1105.860341	962.8795944	625.0998199	993.5390298	734.1907259	953.7697916	864.7542775	771.8802455	961.7016139	754.8986861	646.3636173	1096.276209	967.4269821	577.1037707	640.9907868	712.2248943	641.9773443	652.7010094	704.9722442	454.7302271	572.4856771	759.3306902	763.5810973
CG447_05100	422.5682828	323.7889818	330.8148639	527.55842	505.5828863	482.0512874	1206.21652	1286.240057	1283.735038	1014.123402	1174.562184	532.4028389	581.2563383	101.9656863	1332.796416	52.02536655	96.59677676	44.86539644	57.18205323	115.5652107	471.9490092	16.39991533	42.54066739	19.98064315	37.10380233	38.97687661	85.54383681	189.3182209	112.2108423
CG447_05105	1144.081149	1056.494565	1070.723829	1786.005068	1544.063535	1529.38303	4156.040709	4931.067003	3265.677063	2153.811474	3091.178869	1746.679902	1733.501484	418.059314	4344.954054	147.5821623	215.8520567	110.2128217	173.880121	253.5211809	1326.929098	56.22828113	30.9386672	23.31075034	42.05097597	112.5998658	108.5748698	337.4803068	197.0531864
CG447_05110	3405.271003	2826.693012	2970.526884	5854.799382	5651.087001	4475.544921	10163.81478	12616.09928	11648.85587	8970.669389	7853.052701	4141.06914	4419.031259	925.3386035	9882.443268	1967.408249	2010.64402	1951.644745	2542.850898	3918.382924	13709.97215	1311.993226	1717.096029	1798.257883	1592.989913	2618.668673	2737.402778	5619.87023	3670.115597
CG447_05115	7523.813291	6027.339496	8496.360351	10963.87296	8686.130444	7335.464825	14815.80924	12536.15939	16891.78	22963.92559	15359.38437	13514.34853	10525.36011	7040.220813	13865.10816	2777.517529	4197.785854	2117.451645	4541.888799	1948.718365	2719.325243	3015.241576	4010.424735	4232.56624	3690.591538	4633.917553	4609.496745	6457.397577	4682.750027
CG447_05120	12302.43121	10661.47429	9526.242839	11620.02374	8584.601567	10234.928	15322.76981	16331.50379	14002.37011	15080.11105	15794.03672	12806.85064	10608.6412	10235.82542	13368.84748	6799.396886	9647.752148	5381.896903	8551.634409	4910.79917	7163.267467	4163.235649	4967.589751	5807.706941	5172.270044	6865.704636	6488.171007	9062.580921	5369.699329
CG447_05125	7457.880651	6406.613444	5290.995755	6027.354948	7178.658536	8510.088235	2496.602738	3152.224371	2958.492817	2784.379408	9820.426487	3954.585793	4963.210402	9636.267187	3629.181368	19898.11009	22528.51494	13062.65771	16561.78978	17073.31531	15605.58515	33076.28637	34999.36726	38166.35852	35802.69566	30464.03804	30062.07834	20806.48404	21046.37505
CG447_05130	1064.662287	1004.049871	1534.273052	943.0106757	1143.101776	1084.991999	763.3544159	600.6294553	811.5566331	909.1431039	892.896024	1185.806323	816.8391329	882.5130152	527.0804136	658.2801482	486.5615422	1180.154993	729.3629238	716.504306	750.4282382	477.9403896	537.5593425	582.7687584	544.1891008	666.9376665	562.6152344	378.6364417	451.5802188
CG447_05135	603.1338079	510.7657177	829.7599157	464.3613176	542.1745121	495.6089798	484.9469529	417.7039377	400.4126528	470.6959768	423.2141283	612.120911	355.3706563	423.6674267	276.7486659	397.0915733	393.5424238	764.6624089	437.6177543	473.8173637	558.9126983	393.5979679	437.0086741	269.7386825	440.2984543	529.7968043	546.1644965	356.0005675	353.0536256
CG447_05140	0	0	0	0	0	0	0	0	0	0	0	0	0	0	0	0	0	0	0	0	0	0	0	0	0	0	0	0	0
CG447_05145	5299.33593	5328.836975	3751.95788	4652.405816	4742.480856	6039.95199	3918.423176	4391.65278	3788.829273	3822.517911	4987.063782	3789.4555	4020.308805	4474.764145	3998.389248	16708.6366	13491.34982	17158.08813	13092.35623	13785.48507	15569.4317	20216.40991	20748.24369	22198.49453	21505.36383	20813.65211	19158.5293	18460.58434	20104.89871
CG447_05150	1971.236085	2165.433824	1586.686106	1373.300512	1484.795408	1855.520854	1636.776899	1934.401339	1788.778133	1792.898815	1511.274776	1652.014691	1303.976437	1417.32304	1418.336913	2842.283801	2933.679887	2000.41148	2025.878457	2080.896074	2605.979312	2110.903387	2005.212368	1938.122385	2248.490421	2256.328079	2734.11263	2549.622562	2515.164976
CG447_05155	3630.7906	3466.670295	3078.756439	2677.358981	2659.335059	3234.262856	3274.848715	3395.644942	2658.686358	2657.442446	2529.991216	2820.73857	2269.124351	2694.95309	2490.737993	5469.033941	5552.525834	4669.902569	4522.050128	4530.87854	4703.85617	4807.518037	4917.314417	5244.918826	5085.694506	5797.449499	6057.161675	5541.673574	5867.805995
CG447_05160	416.5744065	383.8343563	306.9907481	376.9844543	418.9998844	549.0865445	401.424714	398.2590992	448.7036261	330.7222461	323.8445948	343.7841861	369.631116	391.5482355	357.8863429	1132.8789	963.582662	974.3593705	982.5977309	1108.70374	1083.626193	894.966808	1015.175017	1078.95473	853.3874535	1105.788425	1000.204861	765.5041105	1029.055529
CG447_05165	332.6601375	329.869526	249.1321814	371.4890541	355.608758	462.8445564	384.5907744	435.7084178	507.0552187	334.1529748	268.0832738	361.5783986	387.314086	366.5666424	365.4340338	1101.026635	927.806078	950.9513376	988.4326343	1066.811351	1132.482198	735.6533448	895.287682	815.8762618	954.8045132	918.1219824	875.1792535	615.2842178	812.8443939
CG447_05170	161.8346615	159.6142868	129.3309139	163.7629262	164.4046287	208.6378228	217.5462966	201.6501768	251.5154855	201.0407015	162.9946305	156.5890703	167.1325879	182.5185785	198.1268858	676.3297652	585.5434245	539.360092	541.4790346	572.0477927	602.8831028	442.7977139	539.4930092	609.4096159	601.0815977	679.9299587	674.4802517	714.0589418	585.6858596
CG447_05175	751.4822476	795.7912298	674.5628191	753.4193685	861.7070193	1015.697127	950.4701294	1053.622174	944.3568094	990.7944468	772.7947174	839.1750629	891.5639418	830.0006868	808.8608734	1314.436812	1193.745352	1250.379092	1226.496693	1267.605904	1261.462051	1112.851397	1123.460353	1132.236445	1108.166896	1293.454868	1450.955078	1070.059509	1335.582708
CG447_05180	548.4396862	539.648303	443.1285522	606.692183	706.0637658	871.0817404	584.6556722	658.2437915	847.774863	650.4661604	614.0894193	528.1322279	719.8680068	706.6222063	578.0273271	2138.34874	1928.357877	1740.972449	1898.677563	2023.113469	1937.629162	2040.618036	1775.10603	1948.112707	1820.559901	2002.256587	2197.818576	1942.569571	1915.794868
CG447_05185	669.0664478	573.0912964	584.7118684	1913.498352	3162.856446	3585.25645	556.1674667	427.0662674	4779.464932	1034.021628	1508.415221	926.0108201	2586.847394	2713.816742	1321.47488	2839.098575	1984.407858	1172.352316	1699.123867	3342.723718	2502.404581	2415.473243	2728.403713	3436.670621	2814.941803	3741.780155	3053.256944	1421.944463	1784.426077
CG447_05190	244.2504613	234.100954	260.7038948	715.5011071	1182.270276	1211.15386	303.0109132	248.461825	2400.463793	481.6743086	599.0767559	379.3726111	922.3665348	762.7033338	547.8365636	569.0938056	416.200927	303.3290933	345.4262807	709.2814804	588.2263013	981.6520747	957.1650163	1035.663336	942.4365791	1397.393206	1223.934896	438.3128375	582.9490098
CG447_05195	440.5499119	538.1281669	487.3733385	1113.368082	1736.298414	1975.280471	438.3298894	429.226805	3607.067415	801.4182229	1066.613985	664.7917801	1474.531535	1434.147378	973.6521245	899.2956218	546.1891822	505.2233773	520.4733824	1129.649934	848.1402484	1089.422947	984.2363501	1212.159017	1080.957441	1703.433867	1279.867405	588.5327301	714.3178007
CG447_05200	608.3784497	858.1168085	698.3869348	1420.560954	2449.57743	2479.551309	539.9809863	491.1622164	4375.698739	1077.934956	1201.727955	897.54008	2140.209795	1882.28657	1120.203123	1265.596672	924.2284196	704.1916572	763.2053635	1597.689037	1329.860459	1611.877392	1591.407694	1488.557914	1696.88056	2146.61539	1862.223524	876.6256749	1335.582708
CG447_05205	1035.44214	1469.971575	1324.620833	2537.775816	4370.895473	4393.445561	1149.240109	1073.067012	7231.573238	1995.997954	2193.278624	1817.856752	3467.573386	2938.141252	1539.728941	2057.656334	1768.555802	1153.820956	1374.703239	2636.331368	2038.272532	2574.786707	2567.909377	2744.008325	2696.209636	3546.895772	3207.89388	1693.574954	2164.848201
CG447_05210	247.2473995	354.1917031	328.7727968	750.1221284	971.9972717	1083.485589	341.2110069	388.1765904	1422.571586	448.7393132	450.3799	533.8263759	743.8255791	617.4022308	362.9181368	1110.582315	665.4444621	593.0035008	596.3271265	1348.501552	1084.603313	1169.079678	1198.873354	1138.896659	1162.585806	1406.054734	1214.064453	572.0702761	673.2650535
CG447_05215	280.962954	384.5944244	370.975516	851.2374922	1179.693401	1255.969565	452.5739921	420.5846545	1568.785921	462.462228	495.41789	511.0497839	815.1278777	645.9526229	379.2714671	1085.100502	850.290146	583.2501537	609.163914	1409.173287	1147.139	962.9093143	1177.60302	1188.848267	1145.270699	1520.098188	1345.670356	565.8968559	790.9495954
CG447_05220	3230.699354	3595.121793	2173.440042	8609.093966	11355.773	12787.91681	1360.959272	1279.038264	6477.697489	1960.318376	4636.768304	2496.172134	6769.155021	6270.88971	1477.460491	7747.532648	6221.547955	2741.665856	3746.007977	9766.704865	7349.897406	11351.08425	11257.80753	11645.38485	11324.08047	7108.227424	5527.447917	6284.54181	6620.439693
CG447_05225	5191.446155	5166.182416	2050.235329	10634.69848	15000.50509	21112.71658	948.5277517	1137.162962	4952.507586	1416.890951	6745.690058	1815.721447	5580.973517	7744.803705	1115.171329	5890.545584	5711.135357	1770.23249	2995.639401	6824.847971	5119.132214	12192.16562	11135.98652	12001.70632	10505.32323	6777.645767	6234.829644	5449.07227	6836.650828
CG447_05230	5697.179473	5874.565822	3033.150274	11713.99508	17018.71363	20030.7374	1467.790043	1275.437368	5862.658289	2074.904714	4704.682734	3104.734202	5307.743108	5371.552356	1110.768509	9237.156919	8541.06315	3044.99495	4565.228413	11513.18411	8136.479088	16296.83015	14819.62159	14755.70496	15289.24015	9104.709659	8955.781684	6973.907071	8944.025183
CG447_05235	743.9899022	798.0714339	768.4979039	1485.956216	1474.487908	1467.243606	1478.79685	1543.344032	1833.044858	1720.853513	1370.441696	1239.188961	1731.21981	1322.494952	1942.272455	1723.207549	1231.907042	2346.655301	1574.256935	1724.810769	1702.143217	1792.276461	1850.519032	1844.879384	1973.922284	1642.80317	1543.07921	1668.881273	1680.425784
CG447_05240	509.4794899	656.6987799	748.0772333	900.1465541	840.0612688	850.7452017	1318.874423	1448.280377	1711.646717	1782.606629	870.0195847	1040.605549	1139.695941	921.259976	1577.467395	1480.068591	1126.962396	2237.417814	1639.607853	1466.955893	1583.911685	1311.993226	1363.235023	1428.615985	1291.212321	1169.306298	973.8836806	1333.458773	1368.424906
CG447_05245	484.0055154	526.7271464	683.4117763	841.8953119	901.3908952	576.2019295	972.4837427	905.2652581	1423.913002	1883.470053	816.4029299	974.4110781	1270.89217	1068.090564	1250.40079	494.7718533	450.7849582	329.6631304	421.2800248	322.8603073	325.3809939	217.8845894	305.5193386	336.3408263	331.4606341	440.2943469	309.2738715	477.4111657	421.4748709
CG447_05250	729.0052113	1099.818443	1208.9037	615.4848233	572.5816378	479.0384668	1235.999644	1182.534251	1053.011499	2192.921781	1029.439772	1753.797587	1335.919867	986.5180153	1624.011489	243.138958	259.9765103	5894.922958	4163.787059	1264.716774	837.3919273	156.9706182	90.88233489	189.8161099	111.311407	251.1843159	233.6004774	436.2550307	383.1589736
CG447_05255	605.3815116	755.5076241	945.4770492	507.2254392	531.3516369	389.4070556	1130.463791	1012.571959	924.9062785	1803.877147	748.4885005	1328.160023	1139.125523	768.3114465	1369.905896	183.6813962	218.2371623	4245.631972	3576.795778	960.6358135	751.4053583	100.742337	108.2853352	143.1946092	136.0472752	230.9740836	220.4398872	444.4862577	336.6325268
CG447_05260	17.98162906	18.24163278	43.5640973	20.88252079	15.97662536	21.08974382	8.41696981	19.44483848	16.76769903	6.175311649	9.293553493	12.10006452	10.267531	21.41279413	10.69256209	13.80264827	19.08084479	3751.137276	3764.679667	1264.716774	699.6179929	9.371380188	5.801000099	3.330107191	7.420760465	18.76664429	0	257.2258436	123.1582415
CG447_05265	106.3913052	115.5303409	138.8605601	103.3135239	153.0663784	105.8253217	154.7427527	165.6412167	84.50920311	61.06697075	44.32310127	95.37697916	63.88685955	58.63026964	71.07408919	57.33407743	48.89466478	12376.02207	10754.89393	3315.276981	1857.505314	16.39991533	15.4693336	13.32042876	39.57738915	70.73581311	85.54383681	895.1459356	262.7375819
CG447_05270	80.16809621	94.24843601	122.5240236	79.68330302	77.30625173	64.02243661	158.627508	128.9120773	60.36371651	45.28561876	35.74443651	76.15922963	33.65468494	17.84399511	45.28614532	50.96362438	42.93190078	11146.12501	9871.489556	2830.625378	1591.728646	28.11414056	11.6020002	6.660214382	29.68304186	63.517873	78.96354167	495.9314264	194.3163366
CG447_05275	1062.414583	1235.870621	1348.444949	977.631697	1035.903773	743.7900723	1577.85811	1378.422995	1004.049818	1223.397852	507.5709985	1387.948577	844.7896339	494.0237503	715.7726858	1542.71138	1478.765471	1913.606692	1594.095606	1503.792304	851.0716087	831.7099917	721.257679	862.4977625	798.9685434	659.7197264	516.5531684	666.7293866	648.6334052
CG447_05280	18440.1606	21443.03933	16521.00321	11025.97098	11579.96113	9969.79979	21830.38239	24389.58889	11135.76428	13737.32384	16689.07741	15271.70496	14340.3183	15298.93158	16028.77955	8430.232866	10320.35193	6927.802411	10929.94103	5765.259446	7121.251302	5121.459273	4060.700069	6503.699344	5721.406319	6512.02557	5389.261719	10358.99917	6073.069731
CG447_05290	1138.836507	1637.94661	1308.964986	1485.406676	1351.31328	1115.87341	1930.723383	2012.180693	1774.693265	2916.805536	1558.457432	1837.78627	2267.413096	1688.551766	2007.685776	1388.758764	1396.479328	1093.350205	1304.684398	866.7390799	850.0944886	1330.735987	1307.158689	1828.228848	1753.773057	1982.046355	1960.927951	1790.291871	1590.10974
CG447_05295	89.15891074	88.16789175	95.97715186	125.8446648	118.5362527	131.8108989	280.3498406	236.2187786	280.3559278	251.1293404	127.250194	117.4418027	160.8579857	128.9865932	216.3671388	60.51930395	91.82656556	29.26004116	59.51601458	49.83749709	73.28400764	28.11414056	69.61200119	43.29139348	66.78684419	115.4870418	128.3157552	80.2544632	65.68439547
CG447_05300	450.2899609	537.3680989	562.2491307	952.9023961	917.3675205	767.1394316	1091.616238	1053.622174	1205.932914	1479.330213	965.0997858	968.0051616	1635.959939	1136.917403	1351.036669	1655.25605	1552.703745	1511.768793	1500.737152	1386.782528	1609.316808	1600.163167	1829.248698	1858.199813	1508.887961	1791.492736	1460.825521	1510.430153	1275.372012
CG447_05305	1688.025428	1567.260283	2031.856726	3014.776554	2924.75319	2718.69394	3068.956685	2817.341042	3685.540247	3690.091783	3440.759459	2617.884547	4273.574569	3491.814929	3569.428815	2428.204353	2698.746985	1748.775126	2083.06051	1942.217821	2305.02632	3868.037173	4014.292069	3852.93402	3829.1124	3891.913309	4033.72092	3160.791166	3191.16688
CG447_05310	689.2957805	728.145175	801.1709769	989.7215775	972.5126468	949.4150746	1028.165235	1057.943249	1468.850435	1097.147036	1095.924423	856.2575069	1278.878028	1227.157035	1171.150036	1013.963777	1101.918787	570.5708026	772.5412089	790.1771278	972.2345013	1513.4779	1641.683028	1425.285878	1518.782309	1634.141642	1694.425998	1547.470675	1475.162048
CG447_05315	4896.99698	3958.434312	4027.636933	4178.152778	2919.084065	2512.692335	8508.26156	11828.22323	7787.590138	6949.970188	7246.112169	4254.9521	4736.183883	2559.848555	10201.33321	862.1346457	962.3901092	607.6335214	744.5336726	697.7249593	2031.432692	742.6818799	651.6456778	492.8558643	610.975945	600.5326174	572.4856771	806.6602455	574.7384603
CG447_05320	6343.01965	4663.017378	4817.916885	5328.340042	3410.236451	3219.951959	9871.810669	13124.5458	8856.02792	7587.39958	8971.138675	5149.645106	5177.687716	3052.34282	12215.9377	3322.191264	3589.583926	2603.168328	2989.804497	3048.032431	8363.170952	3837.580187	3683.635063	3496.61255	3559.491437	3868.815901	3270.406684	3634.086718	3248.640726
CG447_05325	34.46478902	28.1225172	50.3709875	28.02654106	18.55350042	21.84294896	44.67468592	62.65559066	61.70513243	33.6211412	62.19531953	21.35305504	19.96464361	14.78502452	76.10588311	243.138958	218.2371623	209.6969616	183.2159665	213.0733571	516.8965339	117.1422524	133.4230023	93.24300135	84.10195194	64.96146102	85.54383681	131.6996319	142.3161902
CG447_05330	14.23545634	12.92115655	29.95031689	12.63942048	8.246000184	11.29807705	9.711888243	7.20179203	12.0727433	6.175311649	20.73177318	12.10006452	7.415439055	6.11794118	7.547690887	10.61742175	2.385105599	4.876673526	2.333961356	10.8342385	13.67968143	7.028535141	0	0	17.31510775	1.443588023	0	6.173420246	2.736849811
CG447_05335	931.2985382	1025.331776	712.0007152	487.9915385	489.0908859	532.8926341	661.7033189	846.2105635	432.606635	462.462228	369.5974735	458.3789148	324.5680633	338.5260786	488.0840107	399.2150576	323.1818087	468.1606585	371.0998556	356.0853053	489.537171	421.7121085	485.3503416	512.8365074	507.0852985	542.7890965	437.5896267	454.7752914	459.7907683
CG447_05340	1440.778028	1637.186542	1364.781486	1123.259803	1207.008277	1074.82373	1532.535965	1719.787937	1177.092472	1407.971056	875.0238058	1127.441306	952.028291	785.6456132	1244.740022	1103.150119	893.2220468	1454.224045	1122.635412	919.4657072	1129.550838	1019.137595	1067.384018	1248.790197	1051.274399	1189.516531	1200.903863	1263.493344	1245.266664
CG447_05345	8.990814528	4.560408194	9.529646284	4.945860187	10.30750023	7.532051365	8.41696981	6.481612827	3.353539806	2.744582955	3.574443651	1.423537002	2.852091944	7.647426475	5.660768165	7.432195222	9.540422396	1.95066941	10.5028261	5.778260533	4.885600509	4.685690094	3.867333399	0	12.36793411	4.330764068	13.16059028	4.115613497	13.68424906
CG447_05350	2981.953485	3488.712268	2498.809393	3152.711099	2558.836932	2876.113814	2677.891318	3466.222504	3222.081046	5533.079238	5814.904932	3363.817937	3487.53803	4120.433385	4161.92255	639.1687891	705.9912573	1324.50453	1234.665557	613.217899	708.4120738	850.4527521	988.1036835	899.1289416	892.9648427	854.6041094	756.733941	1430.17569	1111.161023
CG447_05355	7484.853095	9665.785167	5128.311079	6887.934621	5706.232128	6338.974429	4084.172736	5725.424664	5073.235019	8246.785635	11873.58692	6324.774902	6435.460263	7691.781549	6863.995888	2056.594592	2326.670512	4315.856071	4616.575562	2168.292265	2356.813686	3305.754361	3501.870393	3869.584556	3529.808395	3785.087795	3504.007161	6463.570997	4836.013616
CG447_05360	734.2498531	769.9489167	913.4846652	1259.545728	1081.256774	1007.035268	1572.030977	1436.037331	1947.735919	1858.768806	1536.295881	1286.165682	1983.915156	1743.613236	1846.039396	2976.063315	2716.635277	2098.920286	2507.841477	2523.655288	2899.115342	2047.646571	2312.665373	2724.027682	2594.792576	3092.165545	2332.714627	2234.778129	1978.742413
CG447_05365	3485.439099	3275.133151	4085.4955	5958.662446	5046.552113	5059.655505	7464.557303	8074.649224	8888.89261	7495.456051	7081.687761	5780.983767	9232.221624	9098.90802	10149.12835	4950.90376	5475.009902	3400.016782	5182.561191	4540.990496	6260.408493	4774.718206	5391.062759	6363.834842	5889.610223	7121.219716	6215.088759	6510.900553	5284.856985
CG447_05370	81.6665653	105.6494565	126.6081578	215.9692282	310.2557569	180.7692328	296.536321	326.2411789	747.1686688	576.3624206	190.1604022	185.7715788	500.256927	322.2115688	402.543514	12.74090609	22.65850319	33.16137998	18.67169085	39.72554116	8.794080917	2.342845047	7.734666799	23.31075034	27.20945504	8.661528136	6.580295139	2.057806749	19.15794868
CG447_05375	11.23851816	14.44129261	22.46273767	21.98160083	18.0381254	20.71314125	11.00680668	9.362329639	15.42628311	10.97833182	19.30199572	14.23537002	16.54213328	13.25553922	10.06358785	23.35832784	11.92552799	15.60535528	3.500942034	15.1679339	14.65680153	21.08560542	17.4030003	3.330107191	19.78869457	8.661528136	9.870442708	14.40464724	2.736849811
CG447_05380	26.22320904	35.72319752	49.69029848	41.21550156	30.40712568	30.12820546	40.78993062	38.16949776	20.12123884	27.44582955	17.15732953	19.92951803	21.10548039	22.94227943	38.36742868	37.16097611	34.58403119	36.08738409	25.67357492	34.6695632	23.45088244	44.51405589	54.14266759	49.95160786	39.57738915	33.20252452	72.38324653	45.27174847	65.68439547
CG447_05385	1431.037979	1716.233617	2178.204865	2696.592882	2616.043559	2059.262843	3466.496643	3424.45211	4224.11874	4746.070075	2802.363822	2895.474263	5127.490898	4376.367257	3995.873351	2359.191112	2732.138464	1452.273376	2015.375631	1628.747188	1255.599331	2862.956647	2726.470047	2714.037361	2740.734199	1999.369411	2089.243707	1991.956933	1877.47897
CG447_05390	3298.130463	3603.482541	3643.047636	2799.906406	2610.889808	1895.817329	4367.112413	4081.975722	3302.566001	3254.389239	1929.484683	3159.540377	3559.981165	3228.233629	2953.663034	2203.115012	2410.149208	1961.398092	2148.411428	1724.088486	1754.907703	3219.069095	2784.480048	3150.281403	2960.883426	1561.962241	1457.535373	2407.633896	2260.637944
CG447_05395	1906.05268	2270.323213	1904.567879	1623.341221	1438.927032	1157.299692	2146.327302	1886.149333	1698.903266	2007.662432	1260.348831	2012.169553	2429.411918	2061.746178	1752.322234	1488.562529	1540.778217	1470.804735	1487.900365	1068.978199	1073.854992	1532.220661	1363.235023	1388.654699	1444.574704	815.6272328	704.0915799	1242.915276	1171.371719
CG447_05400	173.0731797	149.7334024	202.845328	261.0315099	274.1795061	303.1650675	279.0549222	362.9703183	454.0692897	139.287585	265.9386076	145.9125427	349.096054	632.1872553	438.3950457	72.19846787	77.51593197	39.98872291	37.3433817	78.72879976	91.84928957	49.19974599	59.94366769	26.64085753	76.68119148	70.73581311	36.19162326	34.98271473	54.73699622
CG447_05405	686.2988423	880.9188495	765.0944588	1180.411965	1907.918293	1141.858987	786.0154884	910.3065126	2468.876005	1260.449722	1890.165803	1008.575966	2548.629361	2768.368384	1646.654562	226.1510832	242.0882183	268.2170439	198.3867153	187.0711847	217.8977827	309.2555462	309.386672	246.4279321	232.5171613	163.1254466	131.6059028	238.7055828	197.0531864
CG447_05410	12928.79129	8532.523731	13677.76517	6364.222981	9092.761328	5890.44077	6413.730996	6812.175081	8281.231197	4288.410868	7146.027747	5374.563952	8854.60465	10731.88849	6582.215428	408.7707372	615.3572445	505.2233773	183.2159665	205.1282489	216.9206626	1131.594158	1011.307684	1042.323551	1308.527429	187.6664429	197.4088542	160.5089264	210.7374355
CG447_05415	6713.890749	8131.20781	8972.842665	10118.13086	12684.92516	7531.29816	13158.31365	15506.17842	16552.40177	9625.93857	9205.622179	7777.494413	16297.99421	15257.63547	13336.14082	322.7696211	331.5296783	405.7392374	229.8951936	221.0184654	241.3486652	1251.079255	1069.317685	829.1966905	1113.11407	207.8766753	174.3778212	201.6650614	191.5794868
CG447_05420	19608.21725	24393.62343	27565.18256	46370.18696	61190.99049	27009.18299	42109.4525	44137.62281	75985.84634	61090.29971	57248.28952	42042.03006	92526.99644	76560.42576	68416.67302	482.0309472	736.9976301	242.8583416	366.4319329	242.6869424	251.1198662	1853.190432	1515.994693	1528.519201	1724.090015	498.0378678	365.2063802	652.3247393	426.9485705
CG447_05425	660.0756333	738.0260594	995.1673476	916.0832147	1059.095649	666.5865458	932.3412713	949.1961895	1175.080348	1878.667033	1382.594804	1321.754107	843.0783787	530.7313974	981.8287896	52.02536655	82.28614316	28.28470645	45.51224644	42.61467143	46.90176489	49.19974599	32.87233389	19.98064315	27.20945504	49.08199277	52.64236111	65.84981596	38.31589736
CG447_05430	1195.029098	1258.672662	1772.514209	1445.290255	1577.047535	1121.145846	1579.153028	1501.573638	1804.204416	3064.326869	2592.186536	2417.16583	1294.849743	938.0843143	1635.962	115.729897	183.6531311	93.6321317	101.527319	82.34021259	69.37552723	203.8275191	92.81600159	59.94192944	143.4680357	99.60757357	154.6369358	137.8730522	93.05289358
CG447_05435	31.46785085	31.92285736	43.5640973	29.67516112	26.28412559	24.10256437	22.01361335	23.0457345	31.52327418	39.11030711	31.45510413	41.99434157	33.65468494	28.55039217	23.90102114	16.98787479	7.155316797	11.70401646	12.83678746	18.77934673	6.839840713	37.48552075	23.2040004	23.31075034	24.73586822	18.76664429	19.74088542	16.46245399	21.89479849
CG447_05440	251.7428068	288.0657843	409.7747902	352.2551533	298.4021317	311.450324	328.9092818	298.8743692	499.0067231	458.3453535	471.1116732	398.5903607	803.7195099	521.0446572	525.1934909	94.49505354	64.39785117	98.50880523	151.7074881	113.398363	88.91792927	360.7981372	357.7283394	369.6418982	363.6172628	206.4330872	194.1187066	353.9427608	221.6848347
CG447_05445	84.66350347	73.72659914	113.6750664	58.80078223	80.91387681	68.54166743	97.11888243	62.65559066	77.13141554	76.16217701	55.76132096	123.1359507	158.5763121	95.33791672	102.5228012	9.555679571	13.11808079	9.753347052	2.333961356	4.333695399	7.816960815	4.685690094	0	23.31075034	4.947173644	0	3.290147569	2.057806749	2.736849811
CG447_05450	2901.036154	2699.761651	2267.375127	2170.683082	1846.588666	1800.913481	3328.58783	3762.216156	2773.37742	2970.324903	2653.666967	3020.033751	4375.679461	2843.313163	3795.230568	785.6892092	1011.284774	898.2832635	986.098673	528.7108387	514.9422937	316.2840813	361.5956728	519.4967218	445.2456279	412.8661745	414.5585937	681.1340338	621.2649071
CG447_05455	16058.34398	14854.76962	11621.40364	8525.014343	7118.875034	7472.924762	12941.41481	15531.38469	9483.139864	8720.226194	11188.72352	10593.2506	14122.41847	12326.12199	13544.96027	2153.21313	2264.657766	2979.647524	3034.149763	1487.902087	1494.993756	1033.194666	1015.175017	1968.09335	1296.159495	1381.513738	1645.073785	2185.390767	1590.10974
CG447_05460	2225.226596	1985.2977	1622.081935	889.7052937	591.1351382	846.2259709	1478.79685	1583.674067	1128.130791	1325.633567	1247.480834	1421.401697	1740.346504	1027.30429	1607.029185	49.9018822	75.13082637	60.47075172	47.8462078	30.3358678	20.51952214	42.17121085	19.336667	369.6418982	39.57738915	80.84092927	49.35221354	179.0291871	62.94754566
CG447_05465	6223.142123	6401.292968	6371.24923	2660.872781	1403.366156	1785.849379	6986.084943	6757.441462	3844.498034	3694.894803	2753.751389	4853.54941	4729.338862	3021.753115	5716.117899	78.56892092	125.2180439	84.85411935	128.3678746	47.67064939	36.15344377	114.7994073	19.336667	566.1182225	91.52271241	124.14857	125.0256076	386.8676687	145.05304
CG447_05470	369.3726302	479.6029284	413.8589243	475.352118	392.2003838	541.5544932	382.6483968	419.1442961	376.2671662	393.1615083	472.5414507	381.5079166	484.2852122	456.8062748	736.5288357	175.1874588	316.0264919	3677.987173	2359.634931	743.228761	223.7605033	442.7977139	792.8033469	209.796753	348.7757419	565.8865049	710.671875	516.5094939	807.3706943
CG447_05475	255.4889795	364.8326555	300.864547	284.1121908	212.3345047	246.6746822	227.2581849	257.8241547	209.2608839	229.8588225	203.0283994	255.5248919	267.5262244	204.4412011	384.303261	204.9162397	201.5414231	2500.758184	1776.144592	483.207037	177.8358585	325.6554615	440.8760075	113.2236445	232.5171613	349.3483015	536.2940538	438.3128375	610.3175079
CG447_05480	221.773425	298.7067367	220.5432426	179.6995868	119.5670027	152.1474376	180.6411213	188.6869512	135.4830082	160.5581029	135.11397	202.8540228	166.5621696	108.0836275	240.8971342	90.24808484	118.0627271	1808.270543	1131.971258	354.6407402	121.1628926	189.7704488	255.2440044	83.25267977	148.4152093	206.4330872	332.3049045	281.9195246	440.6328196
CG447_05485	328.9139648	514.5660579	339.6638211	224.2123285	189.1426292	195.8333355	255.7463904	310.3972365	213.2851317	323.8607887	173.7179614	266.9131879	216.1885694	158.5566422	329.5825021	61.58104612	93.01911836	1379.123273	949.9222719	271.578245	86.96368906	117.1422524	206.9023369	56.61182225	101.4170597	131.3665101	243.4709201	168.7401534	276.4218309
CG447_05490	87.66044165	73.72659914	154.5164076	34.62102131	13.91512531	12.80448732	9.064429027	15.84394247	7.377787573	6.861457388	20.01688445	43.41787857	8.556275833	16.82433825	7.547690887	2.123484349	1.192552799	1.95066941	1.166980678	7.222825666	0.977120102	4.685690094	0	3.330107191	9.894347287	2.887176045	0	4.115613497	2.736849811
CG447_05495	71.17728168	67.64605488	110.9523103	24.17976092	20.61500046	5.272435956	8.41696981	7.20179203	4.024247767	7.547603127	9.293553493	31.31781405	6.845020666	11.2162255	10.69256209	3.185226524	5.962763997	0.975334705	0	13.0010862	1.954240204	2.342845047	1.9336667	0	2.473586822	1.443588023	0	0	0
CG447_05500	57.69105989	62.32557865	121.8433346	24.17976092	14.43050032	10.54487191	10.35934746	9.362329639	6.036371651	6.175311649	7.863776032	29.18250855	9.126694222	23.96193629	7.547690887	9.555679571	1.192552799	1.95066941	2.333961356	15.1679339	5.862720611	9.371380188	0	3.330107191	2.473586822	0	16.45073785	0	8.210549433
CG447_05505	104.8928362	79.04707536	213.7363524	31.87332121	21.13037547	13.55769246	11.65426589	4.321075218	4.694955728	6.175311649	19.30199572	32.02958255	9.126694222	13.76536766	8.176665128	0	2.385105599	0.975334705	2.333961356	6.500543099	0.977120102	9.371380188	1.9336667	0	0	1.443588023	0	2.057806749	2.736849811
CG447_05510	58.44029443	76.00680323	140.9026272	17.58528067	10.30750023	8.66185907	12.30172511	6.481612827	3.353539806	3.430728694	17.87221826	27.75897155	6.845020666	10.19656863	5.660768165	8.493937396	0	1.95066941	3.500942034	7.222825666	0	11.71422524	5.801000099	0	0	0	6.580295139	0	0
CG447_05515	150.5961433	157.3340827	240.2832242	45.06228171	41.23000092	26.73878235	36.90517532	23.0457345	22.13336272	30.87655825	34.31465905	84.70045164	29.66175622	66.78752455	34.59358323	6.370453047	13.11808079	7.802677642	3.500942034	13.0010862	18.56528194	4.685690094	3.867333399	16.65053595	14.84152093	4.330764068	0	4.115613497	2.736849811
CG447_05520	1741.22108	1483.652799	1139.47342	640.2141242	461.2606353	400.7051326	929.7514344	1033.457156	395.7176971	550.9750283	359.5890313	841.3103684	290.3429599	957.4577947	507.5822122	243.138958	376.8466846	65.34742525	141.204662	93.89673365	85.98656896	91.37095683	119.8873354	146.5247164	89.04912559	67.84863707	55.93250868	76.1388497	43.78959698
CG447_05525	1599.615751	1787.680012	1249.064352	956.1996362	1057.549524	765.6330213	1647.136246	1537.582598	1943.711672	2200.469384	1027.295105	1961.633989	1676.459645	2626.63608	1598.223545	259.0650906	330.3371255	865.1218835	543.812996	280.9679184	170.9960178	77.31388655	61.87733439	39.96128629	54.41891008	34.64611254	32.90147569	176.9713804	84.84234415
CG447_05530	2243.208225	3041.792265	1429.446943	964.4427365	969.4203967	791.2419959	1391.389856	1505.174534	1313.246188	1335.925753	923.6362394	1511.796297	1281.159701	2479.805492	1205.743619	314.2756837	294.5605415	895.3572594	692.0195421	342.3619366	237.4401848	81.99957665	117.9536687	129.8741804	143.4680357	135.6972741	141.4763455	255.1680368	235.3690838
CG447_05535	827.9041711	1262.473002	435.640973	512.7208394	617.9346388	496.362185	908.3852803	998.8885545	935.6376059	736.2343777	541.1707688	770.8452868	736.41014	1626.862525	749.7372948	3.185226524	2.385105599	3.901338821	5.83490339	13.72336876	17.58816183	2.342845047	3.867333399	3.330107191	2.473586822	1.443588023	6.580295139	2.057806749	2.736849811
CG447_05540	1096.879372	1629.585861	756.9261905	795.1844101	707.6098908	515.568916	1988.994712	1880.387899	1287.759286	1498.542294	501.1369999	1274.065617	821.40248	1699.258163	1159.8285	4.246968698	2.385105599	6.827342937	4.667922712	13.72336876	2.931360306	9.371380188	13.5356669	13.32042876	2.473586822	1.443588023	0	12.34684049	2.736849811
CG447_05545	1442.276497	2441.33852	935.9474029	842.4448519	622.0576389	536.2820572	2607.318264	2226.794096	1306.539108	1394.934287	552.6089885	1956.65161	1102.618746	1954.682207	1212.033362	1.061742175	2.385105599	1.95066941	1.166980678	7.222825666	5.862720611	2.342845047	1.9336667	0	2.473586822	1.443588023	0	2.057806749	19.15794868
CG447_05550	523.7149463	467.4418399	310.3941932	332.4717126	176.773629	145.3685914	426.6756235	485.4007828	257.5518571	374.6355734	283.0959372	328.8370476	184.815558	363.5076718	382.4163383	0	2.385105599	1.95066941	2.333961356	3.611412833	0.977120102	0	1.9336667	6.660214382	0	0	3.290147569	2.057806749	5.473699622
CG447_05555	320.6723848	296.4265326	173.5757002	171.4564865	79.36775178	94.15064207	236.9700731	348.5667342	128.7759286	204.4714302	153.701077	198.5834118	82.140248	216.167255	174.8548389	0	1.192552799	0.975334705	1.166980678	1.444565133	1.954240204	0	0	0	0	0	0	0	0
CG447_05560	452.5376646	423.357894	242.3252912	186.8436071	75.24475168	95.65705234	287.471892	406.1810705	103.959734	199.66841	167.9988516	249.1189754	78.71773766	197.3036031	205.6745767	0	1.192552799	0.975334705	1.166980678	5.778260533	0	2.342845047	0	0	2.473586822	0	0	0	0
CG447_05565	608.3784497	532.0476226	356.0003576	268.7250702	111.8363775	117.1233987	316.6075567	465.2357651	160.9699107	294.3565219	228.0495049	318.8722885	146.5975259	322.7213972	286.8122537	1.061742175	2.385105599	0	1.166980678	0.722282567	0.977120102	2.342845047	7.734666799	0	0	0	0	0	2.736849811
CG447_05570	486.2532191	537.3680989	323.3272846	204.4288877	93.28287709	104.3189114	264.8108194	389.6169488	86.521327	168.7918517	161.564853	268.3367249	90.69652383	252.3650737	229.5755978	1.061742175	0	0	0	5.055977966	1.954240204	0	3.867333399	0	0	1.443588023	0	0	0
CG447_05575	911.0692055	961.4860609	611.2587402	465.4603976	253.0491307	228.9743615	805.4392649	1059.383608	372.2429185	800.7320772	416.7801297	658.3858636	266.955806	615.362917	592.4937346	1.061742175	1.192552799	4.876673526	0	4.333695399	1.954240204	4.685690094	3.867333399	3.330107191	0	5.774352091	0	0	0
CG447_05580	1384.585437	1183.425926	911.4425981	722.0955873	338.0860076	297.8926315	1379.73559	1703.223815	703.5726513	1136.943489	661.9869642	1095.411723	419.2575158	892.7095839	1056.676724	8.493937396	9.540422396	0.975334705	4.667922712	2.1668477	3.908480407	11.71422524	5.801000099	0	0	0	0	4.115613497	5.473699622
CG447_05585	1005.472758	925.0027953	714.0427823	575.9179418	291.1868815	241.7788488	1135.643465	1306.405074	542.6027406	922.179873	589.7832024	878.3223305	356.511493	830.5105152	908.2388034	2.123484349	7.155316797	1.95066941	1.166980678	2.1668477	1.954240204	4.685690094	3.867333399	0	4.947173644	0	0	2.057806749	2.736849811
CG447_05590	27.72167813	27.36244916	57.85856672	13.73850052	5.153750115	8.285256502	4.532214513	5.761433624	8.048495535	2.744582955	7.148887302	15.65890703	6.274602278	9.686740202	6.918716647	657.2184061	920.6507612	146.3002058	358.2630682	767.0640857	6275.065294	517.7687554	334.524339	686.0020813	526.873993	1639.915994	1431.214193	2658.686319	1239.792964
CG447_05595	133.3637488	117.810545	183.1053465	43.96320166	42.26075095	52.72435956	26.54582786	21.60537609	28.16973437	6.175311649	59.33576461	54.80617459	30.23217461	43.33541669	33.33563475	2185.065395	3012.388372	458.4073115	1246.335364	2671.000931	20811.68105	1443.192549	999.7056837	1701.684775	1474.257746	4462.130578	3938.306641	7085.028635	3675.589296
CG447_05600	51.69718354	33.44299342	78.95992635	7.693560291	8.761375196	14.31089759	2.589836865	2.160537609	2.012123884	4.116874433	12.15310841	29.89427705	3.422510333	6.627769612	3.144871203	1079.791792	1608.753727	233.1049945	583.490339	1215.60156	10430.75709	808.2815412	512.4216754	862.4977625	601.0815977	2148.058978	2339.294922	3049.669601	1866.531571
CG447_05605	8.241579984	5.320476226	12.93309139	0.549540021	3.607625081	2.636217978	0	0	0	0	3.574443651	6.405916511	0.570418389	2.549142158	1.886922722	281.3616763	373.2690262	62.42142113	157.5423915	322.1380247	2771.112609	145.2563929	98.61700168	159.8451452	133.5736884	394.0995302	434.2994792	611.1686043	344.8430762
CG447_05610	1819.141473	1573.340827	2144.851103	1713.465785	2065.623046	1883.012841	1435.417082	1426.675001	875.9445973	1635.771441	1564.176542	1501.831538	1060.978203	2188.183629	1613.318927	238.8919893	290.9828831	206.7709575	172.7131404	182.0152068	448.4981268	128.8564776	94.74966828	79.92257258	71.73401783	116.9306298	59.22265625	148.1620859	150.5267396
CG447_05615	908.8215019	728.145175	925.0563785	856.1833524	1271.945528	746.0496877	619.6184699	622.9550106	252.1861934	402.0814029	487.554114	530.9793019	258.9699485	601.5975494	432.7342775	109.359444	133.5659135	119.9661687	100.3603383	75.11738692	105.528971	65.59966132	48.34166749	76.59246539	56.8924969	30.31534848	19.74088542	51.44516872	46.52644679
CG447_05620	667.5679787	538.8882349	415.9009914	276.9681705	189.6580042	190.9375021	277.1125445	360.0896015	109.3253977	98.80498639	152.9861883	209.2599394	86.70359511	210.0493138	155.3566374	70.07498352	83.47869596	55.5940782	37.3433817	49.11521453	40.06192418	84.34242169	110.2190019	129.8741804	84.10195194	28.87176045	29.61132812	28.80929448	41.05274717
CG447_05625	1076.65004	810.9925905	626.2338986	379.1826144	358.701008	326.8910293	480.4147384	612.8725017	191.1517689	291.611939	289.5299357	390.0491387	229.8786107	399.7054904	300.0207128	52.02536655	65.59040397	49.74206997	45.51224644	48.39293196	48.85600509	81.99957665	34.80600059	3.330107191	32.15662868	30.31534848	9.870442708	43.21394172	41.05274717
CG447_05630	2311.388568	1789.960216	1409.026272	1130.953363	1032.296148	910.2484075	1210.101275	1454.76199	631.1361915	818.5718664	935.0744591	891.845932	696.4808528	1145.584486	898.8041898	280.2999341	292.1754359	228.228321	173.880121	233.297269	198.3553807	231.9416597	278.4480048	306.3698616	309.1983527	116.9306298	111.8650174	166.6823466	254.5270324
CG447_05635	785.1978021	688.6216373	692.2607336	468.2080977	542.1745121	373.9663503	455.163829	476.0384532	311.879202	457.6592078	593.3576461	430.6199432	481.4331202	605.1663484	416.3809473	112.5446705	157.4169695	106.3114829	120.1990098	104.0086896	95.75776998	91.37095683	119.8873354	119.8838589	111.311407	33.20252452	72.38324653	76.1388497	82.10549433
CG447_05640	52.44641808	29.64265326	51.73236554	37.91826144	29.89175067	28.99839776	22.01361335	19.44483848	18.10911495	15.09520625	24.30621683	29.89427705	15.97171489	28.55039217	18.86922722	6.370453047	14.31063359	3.901338821	4.667922712	7.222825666	11.72544122	2.342845047	1.9336667	3.330107191	2.473586822	1.443588023	16.45073785	0	2.736849811
CG447_05645	668.3172133	506.2053095	727.6565627	667.6911253	679.7796402	553.9823779	866.9478905	834.6876963	762.5949519	816.5134292	776.369161	681.1624556	791.1703054	698.9747798	999.4400683	86.00111614	147.8765471	73.15010289	106.1952417	106.8978199	94.78064988	42.17121085	46.40800079	66.60214382	84.10195194	56.29993288	98.70442708	67.9076227	60.21069584
CG447_05650	358.134112	256.9029949	422.0271926	242.3471492	247.3800055	202.9887843	292.0041065	304.6358029	298.4650427	290.2396475	274.5172724	350.1901026	286.3500312	323.7410541	422.0417154	6.370453047	41.73934798	15.60535528	29.17451695	32.5027155	48.85600509	42.17121085	30.9386672	36.6311791	19.78869457	28.87176045	32.90147569	39.09832822	46.52644679
CG447_05655	170.0762415	123.1310212	206.9294622	97.8181237	120.5977527	91.51442409	51.79673729	62.65559066	71.09504389	87.14050883	109.3779757	135.9477837	99.25279966	109.6131128	86.7984452	19.11135914	28.62126719	7.802677642	24.50659424	12.27880363	18.56528194	9.371380188	21.2703337	19.98064315	0	20.21023232	26.32118056	24.69368098	8.210549433
CG447_05660	60.68799806	44.84401391	74.87579223	104.962144	124.7207528	107.7083345	44.0272267	37.44931855	89.20415884	52.83322189	86.50153636	86.12398864	97.5415445	90.74946084	59.12357862	82.81588962	110.9074104	40.96405762	64.18393729	57.06032276	90.87216947	35.14267571	15.4693336	16.65053595	32.15662868	38.97687661	49.35221354	74.08104295	43.78959698
CG447_05665	247.9966341	195.3374843	297.4611019	410.5063955	445.28401	461.7147487	373.5839677	285.9111436	354.8045115	328.6638089	419.6396846	318.8722885	432.9475572	413.4708581	340.9040384	165.6317792	239.7031127	97.53347052	148.2065461	145.9010784	220.829143	89.02811179	108.2853352	83.25267977	138.520862	125.592158	151.3467882	131.6996319	169.6846883
CG447_05670	1320.900501	712.1837463	912.8039762	2050.883358	1991.92442	1597.548095	2817.742509	2853.350002	2163.033175	2516.096424	2336.971259	1442.754752	2372.940498	2187.6738	2329.720587	1948.29689	2608.112972	1307.92384	1644.275775	1435.897742	1663.058413	1766.505165	1676.489029	1248.790197	1689.459799	1182.298591	1645.073785	1917.87589	1751.583879
CG447_05675	8371.946795	5521.894255	4499.354424	5751.485858	4543.546102	5665.98564	5464.555785	7772.894138	2902.153348	3164.504147	7343.337037	3906.897303	4299.813815	7173.286034	4829.264219	5921.336108	7053.949809	4871.796853	5506.98182	4031.059004	5284.265511	3762.609146	3314.304723	3150.281403	3552.070676	3037.3092	3846.182509	5420.262976	5249.277938
CG447_05680	2778.161689	2262.722532	2500.85146	2100.8915	1653.323037	1565.536876	4407.902344	4982.919905	2508.447775	4414.661683	2888.15047	3432.147713	2792.198014	2796.918776	3732.962118	963.0001523	1578.939907	1624.907619	1896.343602	902.1309256	1153.97884	618.5110924	686.4516784	596.0891872	546.6626876	640.9530821	730.4127604	860.1632209	821.0549433
CG447_05685	194.8009814	154.2938106	279.0824983	39.01734148	36.07625081	26.36217978	34.96279767	30.96770573	23.47477864	20.58437216	54.3315435	114.5947287	33.65468494	33.13884806	39.62537716	42.46968698	32.19892559	13.65468587	29.17451695	26.0021724	18.56528194	18.74276038	15.4693336	3.330107191	9.894347287	25.98458441	9.870442708	20.57806749	13.68424906
CG447_05690	19.48009814	15.20136065	47.64823142	3.297240125	5.669125127	1.883012841	3.237296081	0.720179203	2.012123884	2.058437216	5.719109842	9.964759017	2.852091944	1.019656863	1.257948481	8.493937396	9.540422396	10.72868176	2.333961356	5.778260533	7.816960815	4.685690094	0	0	7.420760465	0	0	0	0
CG447_05695	54.69412171	56.24503439	92.57370676	12.63942048	11.85362527	4.895833388	5.827132946	3.600896015	2.682831845	0.686145739	9.293553493	24.20012904	3.992928722	10.19656863	7.547690887	23.35832784	14.31063359	6.827342937	8.168864746	7.222825666	14.65680153	2.342845047	0	0	0	5.774352091	23.03103299	10.28903374	0
CG447_05700	209.0364378	190.7770761	157.9198527	77.48514293	49.99137612	51.97115442	101.6510969	99.38473001	34.20610602	41.16874433	42.17843508	116.7300342	35.36594011	44.86490199	35.22255747	69.01324135	79.90103757	42.91472703	50.18016916	46.22608426	70.35264733	21.08560542	30.9386672	66.60214382	34.63021551	21.65382034	26.32118056	59.67639571	76.63179471
CG447_05705	643.5924733	445.3998669	417.9430584	134.6373051	116.4747526	136.7067323	88.70191262	128.1918981	41.5838936	40.48259859	95.08020112	128.8300987	69.59104344	114.2015687	46.5440938	536.1797982	554.5370518	307.2304321	347.7602421	460.0939949	512.9880535	470.9118545	417.6720071	349.661255	400.7210651	275.7253123	296.1132812	611.1686043	624.0017569
CG447_05710	1229.493887	1280.714634	899.1901958	335.7689527	307.6788819	294.1266058	440.272267	507.7263381	237.4306183	426.0965038	262.364164	538.0969869	305.173838	366.5666424	268.5720007	912.0365279	939.731606	732.4763636	703.6893489	595.1608348	759.2223191	499.025995	583.9673433	516.1666146	526.873993	417.1969386	391.5275608	963.0535584	916.8446867
CG447_05715	898.3322183	745.6267397	764.4137698	1419.461874	1119.9099	1230.737193	1706.055035	2081.317897	1615.064771	1205.558063	2442.774791	1200.753462	1083.22452	1283.238163	2016.491415	763.3926235	695.2582821	197.9929452	283.5763048	511.3760571	644.8992672	23.42845047	15.4693336	16.65053595	12.36793411	14.43588023	6.580295139	16.46245399	38.31589736
CG447_05720	1328.392847	1044.333476	840.65094	2422.372412	2186.736174	2560.144259	1660.08543	2427.003914	1992.002645	1316.027527	3314.224153	990.0699852	1884.662357	2917.748114	2342.300072	2124.546091	1745.897298	609.5841908	676.8487933	1498.736326	1786.175546	112.4565623	65.74466779	29.97096472	81.62836512	41.86405266	62.51280382	76.1388497	93.05289358
CG447_05725	2506.938784	1784.63974	1600.980576	1903.606632	1218.346527	1712.78848	1510.522351	2805.818175	944.3568094	787.6953081	2281.209938	1047.723234	1260.624639	2151.475982	1831.572989	5524.244534	4123.847581	2396.397371	1897.510583	4589.383428	5084.93301	163.9991533	137.2903357	196.4763243	190.4661853	151.5767424	197.4088542	222.2431289	249.0533328
CG447_05730	691.5434841	615.6551062	513.9202103	556.1345011	316.4402571	456.8189153	548.3979561	1016.172855	325.2933612	249.7570489	489.6987802	350.9018711	375.3352999	473.630613	559.1580999	824.9736696	608.2019277	361.8491756	346.5932614	659.4439833	721.1146352	28.11414056	40.60700069	9.990321573	17.31510775	12.9922922	29.61132812	55.56078221	13.68424906
CG447_05735	850.3812074	639.9772832	544.5512162	686.925026	414.8768843	491.8429542	690.8389837	1405.789804	431.2652191	314.2547484	653.4082994	372.9666946	414.6941687	753.526422	735.2708873	701.8115774	622.5125613	418.4185885	304.581957	572.0477927	681.052711	51.54259103	15.4693336	6.660214382	12.36793411	12.9922922	13.16059028	37.04052148	41.05274717
CG447_05740	2582.611473	2549.26818	2255.122724	4218.2692	3188.109821	2700.240414	5212.69415	5445.274954	3271.713435	4224.599314	4521.671219	3771.661288	4236.497374	3642.214316	4775.172435	2860.333418	2355.291779	1949.694076	1785.480437	2120.621615	2586.43691	58.57112618	44.47433409	46.62150067	49.47173644	38.97687661	26.32118056	82.31226994	57.47384603
CG447_05745	7248.094979	7189.483518	6224.90109	14040.74753	12179.34227	9916.322225	14593.73073	18256.5428	12951.37073	15661.96263	14015.39356	9687.169301	15678.51984	16181.95442	15634.4127	5574.146416	4964.597304	3152.281767	3208.029884	4335.139965	5301.853673	196.798984	139.2240024	153.1849308	133.5736884	151.5767424	151.3467882	242.8211963	194.3163366
CG447_05750	2575.119128	2629.835392	2144.170414	4962.895928	3919.942338	3600.697155	5754.617513	7321.341777	3800.902016	3712.048447	5508.217666	3313.282373	5165.138511	5466.890273	5751.340456	1198.706915	1165.124085	712.9696695	774.8751702	897.7972302	1123.688117	28.11414056	13.5356669	16.65053595	14.84152093	17.32305627	16.45073785	76.1388497	49.2632966
CG447_05755	1201.772209	1297.436131	1065.278317	2489.965834	2069.230671	1839.326943	2775.010201	3878.885187	2852.520959	3198.811434	2719.43673	1753.085818	2890.880395	2926.415198	3163.74043	1075.544823	1134.117712	512.0507202	629.0025855	749.7293041	1051.38123	44.51405589	15.4693336	26.64085753	54.41891008	25.98458441	39.48177083	51.44516872	41.05274717
CG447_05760	3905.759678	3509.234105	3353.754803	7214.361393	6203.053639	5507.435958	7819.364954	12242.32627	8039.105623	8018.985249	8434.972128	4568.130241	7600.825032	9532.772015	9084.903931	2301.857034	2711.865066	1338.159216	1639.607853	1850.487936	2224.902472	39.8283658	50.27533419	23.31075034	64.31325737	70.73581311	101.9945747	88.48569019	139.5793404
CG447_05765	1105.120952	1060.294905	1041.454201	2260.807646	2034.700546	1776.810917	2954.356403	3924.256477	3430.671222	3003.259899	2738.023837	1422.825234	2671.839733	3028.380884	3329.78963	652.9714374	753.6933693	338.4411427	523.9743245	548.212468	635.1280662	16.39991533	23.2040004	29.97096472	4.947173644	10.10511616	9.870442708	28.80929448	46.52644679
CG447_05770	107.8897743	73.72659914	148.3902064	37.91826144	53.5990012	28.99839776	92.58666791	84.98114595	38.23035379	37.73801563	27.16577175	88.97106265	60.46434922	66.27769612	33.33563475	54.1488509	149.0690999	13.65468587	63.01695662	27.44673753	49.83312519	182.7419137	85.08133479	109.8935373	126.1529279	88.05886938	75.6733941	102.8903374	120.4213917
CG447_05775	50.19871445	68.40612291	52.41305456	36.26964137	44.837626	70.0480777	16.1864804	22.32555529	46.27884932	36.36572416	37.17421397	32.74135105	58.75309405	31.60936276	45.91511956	1297.448937	1522.889925	122.8921729	437.6177543	1087.035263	6918.987441	648.968078	386.7333399	725.9633676	615.9231186	1141.878126	960.7230903	1545.412868	867.5813901
CG447_05780	182.0639942	174.8156474	213.7363524	114.3043243	92.76750208	241.7788488	56.32895181	51.13272341	93.22840661	79.5929057	155.1308545	100.3593587	132.9074846	89.21997554	118.2471572	3411.377607	4249.065625	377.4545309	1323.356089	2990.972108	20526.36198	1283.879086	866.2826815	2004.724529	1392.629381	2571.030268	2230.720052	3664.953819	2038.953109
CG447_05785	137.1099216	141.372654	167.449499	93.42180354	89.15987699	194.7035278	22.01361335	23.7659137	40.24247767	34.30728694	101.5141997	54.09440609	60.46434922	61.1794118	44.02819684	2088.446857	2797.728868	219.4503087	781.8770543	1739.25642	12249.1776	890.2811179	525.9573423	1205.498803	764.3383279	1663.013402	1720.747179	2236.835936	1617.478238
CG447_05790	10.48928362	5.320476226	21.78204865	6.59448025	7.215250161	6.025641092	3.884755297	1.440358406	1.341415922	0.686145739	6.433998572	9.252990515	2.852091944	4.588455885	0.628974241	732.6021004	809.7433509	63.39675584	270.7395173	625.4967026	4233.861401	245.9987299	253.3103377	399.6128629	289.4096582	612.0813216	509.9728733	613.2264111	457.0539185
CG447_05795	97.40049072	83.60748356	219.8625535	430.8393763	545.7821372	591.2660322	130.7867617	117.3892101	499.6774311	503.6309723	341.0019243	523.8616169	377.6169734	205.9706864	108.8125436	75.38369439	69.16806237	6.827342937	22.17263288	27.44673753	13.67968143	2.342845047	5.801000099	3.330107191	7.420760465	27.42817243	23.03103299	6.173420246	5.473699622
CG447_05835	30.7186163	38.76346965	95.97715186	9.891720375	7.215250161	4.895833388	7.769510594	5.041254421	4.024247767	2.058437216	7.863776032	29.18250855	2.281673555	5.608112748	4.402819684	0	3.577658398	1.95066941	0	3.611412833	0.977120102	0	9.668333498	0	0	1.443588023	0	0	0
CG447_05840	16.48315997	6.080544259	29.95031689	4.396320166	3.607625081	3.389423114	1.294918432	2.160537609	2.012123884	0.686145739	3.574443651	3.558842506	1.711255167	1.019656863	0	2.123484349	4.770211198	0.975334705	0	5.778260533	0.977120102	9.371380188	1.9336667	0	0	0	0	0	0
CG447_05845	8.241579984	11.40102048	17.69791453	7.693560291	4.123000092	6.025641092	1.942377649	4.321075218	2.012123884	1.372291478	2.144666191	6.405916511	1.711255167	1.019656863	2.515896962	7.432195222	0	0	1.166980678	2.1668477	2.931360306	2.342845047	0	0	7.420760465	0	0	2.057806749	0
CG447_05850	523.7149463	592.8530652	442.4478632	785.2926897	819.4462683	1038.293281	310.1329646	301.0349068	462.1177853	346.5035981	581.2045377	396.4550552	567.5662969	581.2044121	467.3278608	3379.525342	2680.858693	1371.320596	1683.953118	3815.096517	4032.57466	3959.408129	3935.011734	3493.282443	3482.810245	2507.512395	2247.17079	2387.055828	2452.217431
CG447_05855	261.4828559	243.2217703	207.6101512	312.6882718	333.4476325	453.8060948	153.4478342	162.0403207	154.2628311	131.7399819	263.0790527	211.3952449	229.8786107	217.6967403	177.3707358	1295.325453	1075.682625	506.198712	651.1752184	1370.170029	1502.810717	1956.275614	1827.315031	1625.092309	1592.989913	1045.157728	1046.266927	1121.504678	1215.161316
CG447_05860	2602.840806	2571.310153	2111.497341	3281.853004	3499.396328	4428.846203	1621.237877	1696.022023	1834.386274	1230.25931	2076.036873	1640.626395	1811.078385	1745.65255	1450.414599	7983.23941	7356.85822	2948.436814	4297.989837	8728.784817	9089.171187	14110.95572	13657.4879	13280.46748	12635.08149	8785.676706	8067.44184	8704.522547	8774.340494
CG447_05865	457.7823064	401.3159211	599.0063378	689.1231861	677.7181402	548.709942	699.2559535	553.8178071	830.336456	906.398521	742.054502	889.7106265	998.8025989	733.1332847	791.8785689	1155.175486	946.8869228	1721.465755	1295.348553	1018.418419	1005.456585	892.6239629	1015.175017	825.8665834	942.4365791	560.1121528	384.9472656	689.3652608	812.8443939
CG447_05870	2055.899589	2345.569948	2442.312205	1085.341541	877.6836446	663.1971227	1817.41802	1665.774496	769.3020315	1932.1864	1004.418666	2166.623318	880.155574	551.6343631	876.7900914	386.4741515	436.4743246	1092.37487	788.8789384	594.4385523	510.0566932	243.6558849	253.3103377	273.0687897	244.8850954	171.7869747	138.1861979	236.6477761	229.8953841
CG447_05875	3769.398991	3209.007232	4169.220249	1961.308334	1461.088158	1191.193923	3296.21487	2837.50606	1505.068665	3978.959139	1913.757131	3936.079812	1368.433715	910.553579	1598.85252	755.9604283	852.6752516	1647.340317	1816.988916	871.0727753	855.9572092	686.4535988	543.3603426	636.0504735	563.9777954	360.8970057	407.9782986	728.463589	662.3176543
CG447_05880	859.372022	838.3550397	1289.225004	1431.551754	1656.930662	1211.530462	1063.775492	952.7970855	1427.937249	1227.514727	960.8104534	1313.212885	1241.230414	1354.104315	928.9949534	1015.025519	1033.943277	1588.820235	1255.67121	810.4010397	394.7565211	721.5962745	719.3240123	745.9440108	628.2910527	365.2277697	460.6206597	611.1686043	706.1072513
CG447_05885	1033.194436	901.4406863	1016.268707	1762.924387	2002.747295	1623.157069	1050.826308	1050.741457	1664.69716	1598.033426	1208.161954	1332.430634	1411.785512	1820.087501	1193.164134	2187.18888	2011.836573	4420.216884	3013.144111	2221.741175	1129.550838	2000.78967	1987.809367	2204.53096	1771.088164	1273.244636	1029.816189	1456.927178	1748.847029
CG447_05890	259.9843868	265.2637433	242.3252912	441.8301767	449.9223851	440.6250049	308.1905869	443.630389	310.537786	271.7137126	315.9808188	241.2895219	326.8497368	522.5741425	391.8509519	551.0441886	567.6551326	468.1606585	505.3026336	466.594538	614.6085441	688.7964438	831.4766809	616.0698303	672.8156155	678.4863707	559.3250868	827.2383129	577.4753101
CG447_05895	1554.661679	1589.302256	1036.008689	1522.225858	1426.042657	2024.238804	1980.577742	2212.390512	2071.146184	3688.033346	5255.861945	2118.22306	3244.539796	4709.795052	3848.693378	1878.221907	2574.721494	21635.84977	17239.80556	4948.357864	4391.177738	1286.221931	1554.668027	1058.974087	1011.69701	4486.671575	4556.854384	4601.25589	3182.95633
CG447_05900	4292.364703	4984.526156	3702.94827	3128.531338	2508.845556	2241.915089	3619.944478	4022.200849	2094.620963	3502.087851	3073.306651	3361.682631	2825.28228	3245.567796	3542.382923	3839.259703	3522.80097	3089.860346	3476.43544	2556.880286	3091.608002	3790.723286	4010.424735	4505.635029	4447.509106	4375.515297	4326.544054	3771.95977	3746.747391
CG447_05905	746.9868404	678.7407529	633.0407888	634.169184	621.5422639	803.2932781	589.8353459	701.4545437	518.457254	689.5764675	747.7736118	626.356281	750.1001814	802.4699514	783.0729295	1205.077368	955.2347924	1115.782903	1001.269422	869.6282101	1073.854992	702.8535141	756.0636796	636.0504735	850.9138667	744.8914197	792.9255642	726.4057823	815.5812437
CG447_05920	3186.494516	3145.161518	3037.915097	5719.062997	4873.901484	4933.493644	8220.142209	7925.572129	8128.309782	11185.54783	6697.792513	6594.535164	7649.881013	6215.31841	8521.971986	2437.760033	2271.813083	6085.113226	5817.39868	2460.816704	3061.317279	3092.555462	3244.692722	3656.457696	3240.398737	3877.477429	3411.883029	5469.650338	3957.484827
CG447_05925	7191.902388	5255.870444	8137.637237	6882.988761	4975.945736	4452.195562	18372.30272	14299.15808	8497.869869	16256.85099	11465.38546	17081.02049	9315.502709	8195.492039	14311.0509	1468.389427	2007.066362	5375.06956	4428.691673	1541.350997	1704.097458	684.1107537	582.0336766	489.5257571	531.8211667	528.3532163	822.5368924	1483.678666	949.6868845
CG447_05930	7306.535273	6421.814805	3701.586892	3630.810918	3424.666952	5458.854227	2011.655785	2543.672945	3110.743524	2844.074087	6605.571867	3269.864494	3654.100199	5488.812895	2925.359193	5354.365786	6042.665035	4869.846183	5934.096748	7105.093607	25519.4457	7452.590095	7154.566789	7242.98314	7264.924496	47095.61565	48681.02344	36443.75752	34831.88755
CG447_05935	2225.97583	2217.878518	1422.640052	1049.0719	1078.679899	1433.349375	846.8766548	1047.140561	696.1948637	686.8318845	1568.465874	1002.17005	881.2964108	1474.423824	935.2846958	3541.971894	3420.241429	3349.299378	3265.211937	4805.345915	17758.18073	4512.319561	4536.382077	4515.625351	4588.503554	28463.22504	28344.62131	19232.26187	20808.26911
CG447_05940	6844.257559	6627.033174	4208.700212	3270.312664	3331.384075	4410.392677	2555.521526	3425.892469	2668.746978	2736.349206	4586.011204	2996.54539	2802.465545	4429.899243	2517.154911	3981.533155	4462.532576	3102.539697	3705.163653	5009.751882	19786.68206	5322.943947	5213.165422	5061.76293	5278.634278	34836.66616	36968.09809	26080.64273	25879.65181
CG447_05945	522.2164772	522.9268062	627.5952767	938.0648155	1118.87915	994.9839854	814.503694	762.669776	1019.476101	1052.547563	831.4155932	851.2751274	1057.555693	1008.950466	888.1116277	1713.65187	1367.858061	1146.018279	1047.948649	1345.612422	1147.139	1637.648688	1790.575364	1901.491206	1862.610877	1569.180181	1592.431424	1090.637577	1376.635455
CG447_05950	3282.396537	3546.477439	3857.464678	4596.352734	5518.120248	5101.834992	5114.280349	4831.682273	4770.07502	5402.025402	4149.21419	5010.13848	4571.332968	4294.28488	4467.604031	7626.49404	7329.429506	4222.223939	4837.134911	5391.117077	4261.220764	7494.761305	7848.753134	7792.450827	7908.057069	6286.825839	6952.081814	5475.823758	6234.54387
CG447_05955	1936.022062	2173.794572	1994.418829	2344.887269	2069.230671	2088.261241	4319.84789	4312.433067	3412.562107	4283.607847	2770.908718	3253.493819	2955.908091	2314.62108	3852.467224	1071.297854	1268.876179	1104.078886	1496.069229	1047.309722	1305.432456	1499.42083	1390.306357	1635.082631	1748.825883	1706.321043	2020.150608	2277.992071	2082.742706
CG447_05960	994.9834744	1114.259735	1406.984205	4837.051263	5246.002242	4933.117042	2797.671273	2896.560754	6136.977845	5749.215145	5850.649368	3429.300639	7659.007707	6158.727455	5950.096316	6313.11897	7706.27619	4673.803907	5785.890202	4401.589961	3896.754966	5437.743354	5636.63843	5507.997294	5469.100463	5541.934419	5017.475043	4469.556258	4649.907829
CG447_05965	14849.82866	33406.51016	17648.22423	5771.269299	5699.016877	4968.517683	7973.460247	8386.486819	5484.378999	9485.278693	6825.757596	13631.79033	6223.264623	10197.07846	8032.001052	3870.050226	4071.375257	69738.38209	55906.54334	16845.7963	7566.818069	1738.391025	2094.161036	1728.325632	1657.303171	1693.328751	1487.146701	3751.381703	3382.746367
CG447_05970	5429.70274	5322.75643	6894.018397	10158.24728	12438.5759	13303.86233	10345.75082	10860.30238	20973.70866	19988.79766	16648.32875	12921.44537	16329.36722	16679.03714	17975.45482	7012.807063	7621.604942	22189.83988	17369.34041	8559.770696	4600.28144	2579.472397	2635.587712	3230.203975	2696.209636	9941.990712	9673.033854	4782.342884	3418.325414
CG447_05975	1255.717096	1094.497967	895.7867507	806.1752105	762.7550171	854.88783	1192.619876	1414.431955	1477.569639	1447.767509	1588.482759	960.1757081	817.9799696	755.5657357	1346.633849	2133.040029	2499.590668	1974.077443	2315.289665	2020.224339	4300.305568	2916.842084	3430.324725	3659.787803	3289.870473	4031.941347	4053.461806	3360.39842	2775.165708
CG447_05980	538.6996371	531.2875546	470.356113	448.974197	384.4697586	410.4967994	595.6624789	558.1388823	656.623094	733.4897948	584.7789813	540.9440609	423.8208629	341.0752208	691.8716647	1455.648521	1435.833571	1571.26421	1590.594664	1422.174374	3231.336177	2017.189585	2264.323705	2104.627745	2164.388469	2428.115054	2342.585069	1963.147638	1885.68952
CG447_05985	386.6050247	386.1145604	335.579687	281.3644907	257.1721308	265.8814132	409.1942246	391.0573072	391.6934493	492.6526405	446.0905677	418.5198787	263.5332957	225.3441668	444.6847881	977.8645428	877.7188604	1146.018279	940.5864265	975.8037474	1802.786588	791.8816259	891.4203486	1025.673015	843.4931062	1065.367961	954.1427951	712.001135	810.1075441
CG447_05990	2907.779265	2173.794572	2246.954456	2053.631058	2892.284565	3071.570547	1937.197975	1546.944928	1464.155479	1462.862715	1757.911388	1897.574824	1791.113741	2254.971153	1280.591554	14825.10598	15729.77143	5060.036451	6246.84757	8156.737024	10446.39101	12077.36622	12389.00254	13716.71152	12917.07038	10406.82606	9613.811198	9852.778712	8374.760422
CG447_05995	9803.734008	13308.03118	5672.181606	8092.526346	6315.405391	7286.883093	8231.796475	11236.23592	7155.783238	14424.15572	13974.6449	7717.705858	7933.378952	14074.83351	10750.42772	4198.128558	5795.806606	1977.978782	3419.253387	2360.419428	2459.411296	2171.817359	2225.650371	2367.706213	2053.077062	3103.714249	2819.656467	2339.726273	1882.95267
CG447_06000	123.6236998	130.7317016	146.3481394	270.3736902	274.6948811	277.5560928	222.7259704	178.6044423	289.7458392	257.9907978	214.4666191	231.3247629	274.371245	336.4867649	275.4907174	274.9912232	209.8892927	209.6969616	152.8744688	187.7934673	183.6985791	133.5421677	185.6320032	216.4569674	274.5681372	254.071492	279.6625434	216.0697086	221.6848347
CG447_06005	65.18340533	95.00850404	95.97715186	128.0428248	147.3972533	134.0705143	150.8579974	115.9488517	153.5921231	189.3762239	125.1055278	113.8829602	148.8791995	198.8330884	163.5333026	166.6935214	152.6467583	108.2621523	113.1971258	132.1777097	134.8425741	77.31388655	69.61200119	103.2333229	64.31325737	99.60757357	32.90147569	76.1388497	128.6319411
CG447_06010	1413.05635	1131.7413	1557.416478	2015.163256	1744.544414	1561.394248	2192.944365	2339.142051	1833.715566	1706.444452	2135.372637	1463.396038	1774.571608	2209.086594	1908.307846	3356.167014	4765.440987	1580.042222	2666.550849	1738.534138	2189.726148	1572.049027	1719.029696	2374.366427	2075.339344	2631.660965	2487.351562	4060.052715	2991.376844
[truncated: 1,777 more rows]
