# Supplementary material for: Gene co-expression network analysis of the human gut commensal bacterium Faecalibacterium prausnitzii in R-Shiny
Source: PLoS One. 2022 Nov 18;17(11):e0271847. doi: 10.1371/journal.pone.0271847 (PMC9674144; doi:10.1371/journal.pone.0271847)
Supplement: S2 Table — The tool eggNOG-mapper was used for functional annotation based on precomputed orthology assignments. (XLSX) [file pone.0271847.s005.xlsx]

## Sheet: list_component_1
locus_tag	Values	start	stop	strand	protein	function
CG447_00745	0.026	132651	133406	-	ATO98554.1	GntR family transcriptional regulator
CG447_01755	0.331	329820	332108	-	ATO98739.1	aldehyde oxidase
CG447_01975	0.115	380914	382317	-	ATO98781.1	oxaloacetate decarboxylase
CG447_01980	0.276	382341	382721	-	ATO98782.1	acetyl-CoA carboxylase biotin carboxyl carrier protein subunit
CG447_01985	0.033	382786	384105	-	ATO98783.1	propionyl-CoA carboxylase
CG447_01990	0.144	384280	385113	-	ATO98784.1	rRNA pseudouridine synthase
CG447_01995	0.099	385229	385627	-	ATO98785.1	sporulation protein YtfJ
CG447_03645	0.053	701874	702929	-	ATO99071.1	peptide ABC transporter ATP-binding protein
CG447_03650	0.001	702952	703893	-	ATO99072.1	ABC transporter permease
CG447_04030	0.032	784833	785783	+	ATO99138.1	pseudouridine synthase
CG447_04515	0.045	869681	871102	-	ATO99231.1	glycine--tRNA ligase
CG447_04755	0.105	919375	920193	+	ATO99268.1	PTS sugar transporter subunit IIC
CG447_05145	0.305	998048	1000594	-	ATO99339.1	leucine--tRNA ligase
CG447_05170	0.098	1003829	1004125	-	ATO99343.1	RNA-binding protein
CG447_05180	0.184	1004916	1005854	-	ATO99345.1	signal recognition particle-docking protein FtsY
CG447_05645	-0.082	1106817	1108418	-	ATO99429.1	ABC transporter ATP-binding protein
CG447_06270	0.142	1239032	1239628	+	ATO99532.1	hypothetical protein
CG447_06965	-0.162	1363201	1364190	-	ATO99659.1	linear amide C-N hydrolase
CG447_06970	-0.076	1364212	1364403	-	ATO99660.1	hypothetical protein
CG447_06975	-0.143	1364549	1364958	-		transposase
CG447_06985	-0.007	1366063	1367259	-	ATO99662.1	AI-2E family transporter
CG447_07500	0.038	1478721	1479821	+	ATO99757.1	hypothetical protein
CG447_07505	0.154	1479835	1480629	+	ATO99758.1	methanol dehydrogenase
CG447_07865	0.176	1566777	1568195	-	ATO99823.1	starch synthase
CG447_07870	0.008	1568326	1569453	-	ATO99824.1	glucose-1-phosphate adenylyltransferase subunit GlgD
CG447_08960	0.031	1807204	1807602	+	ATP00022.1	ribonuclease P protein component
CG447_08965	0.145	1807599	1807898	+	ATP00023.1	membrane protein insertion efficiency factor YidD
CG447_08975	0.075	1809250	1810371	+	ATP00025.1	RNA-binding protein
CG447_09010	0.012	1817880	1819211	+	ATP00032.1	serine--tRNA ligase
CG447_09750	0.175	1965167	1965802	-	ATP00155.1	hypothetical protein
CG447_10150	0.046	2047520	2048989	-	ATP00230.1	glutamate--tRNA ligase
CG447_10410	0.171	2094484	2095422	-	ATP00275.1	nucleoside hydrolase
CG447_10415	0.117	2095434	2096414	-	ATP00276.1	alpha/beta hydrolase
CG447_10875	0.087	2177157	2177723	+	ATP00357.1	dTDP-4-dehydrorhamnose 3,5-epimerase
CG447_10885	0.122	2178553	2179296	+	ATP00359.1	teichoic acid ABC transporter ATP-binding protein
CG447_10960	0.061	2194892	2195671	+	ATP00374.1	hypothetical protein
CG447_10965	0.008	2195664	2196251	+	ATP00375.1	sortase
CG447_11215	0.008	2248595	2250286	-	ATP01202.1	M3 family oligoendopeptidase
CG447_11415	0.121	2291284	2292846	-	ATP00458.1	helix-turn-helix transcriptional regulator
CG447_11690	0.04	2350057	2350620	-	ATP01204.1	DUF1643 domain-containing protein
CG447_11915	0.109	2400977	2402577	-		glycosyl transferase family 1
CG447_11920	0.143	2402600	2403427	-	ATP00547.1	hypothetical protein
CG447_12630	0.191	2557663	2558568	-	ATP00682.1	HAD family phosphatase
CG447_12645	0.23	2560453	2561552	+		mannonate dehydratase
CG447_12650	0.227	2561561	2563147	+	ATP00685.1	mannitol dehydrogenase
CG447_12915	0.232	2622851	2624665	-	ATP00735.1	arginine--tRNA ligase
CG447_12925	0.219	2625281	2626105	-	ATP00737.1	glutamate racemase
CG447_12930	0.239	2626098	2627192	-	ATP00738.1	D-alanine--D-alanine ligase A
CG447_14170	0.015	2892667	2894061	-	ATP00954.1	glutamate synthase (NADPH), homotetrameric
CG447_15075	0.043	3077823	3082592	-	ATP01108.1	restriction endonuclease subunit M

## Sheet: list_component_2
locus_tag	Values	start	end	strand	product_accession	name
CG447_00515	0.053	88493	88783	-	ATO98511.1	type II toxin-antitoxin system mRNA interferase toxin, RelE/StbE family
CG447_01415	0.197	266729	267106	-	ATO98680.1	sel1 repeat family protein
CG447_01540	0.068	290035	290586	-	ATO98703.1	reverse rubrerythrin
CG447_01880	-0.166	360336	361652	-	ATO98763.1	peptidase C1
CG447_01885	-0.223	361680	362942	-	ATO98764.1	hypothetical protein
CG447_02550	-0.02	491991	492839	-	ATO98882.1	phosphatase
CG447_03240	0.094	623094	624134	-	ATO98998.1	hypothetical protein
CG447_03500	0.023	668772	669794	-	ATO99043.1	rod shape-determining protein
CG447_03600	0.025	690248	691378	-	ATO99062.1	glutaconyl-CoA decarboxylase subunit beta
CG447_03765	0.102	731676	731876	-	ATO99093.1	PTS ascorbate transporter subunit IIC
CG447_03800	0.006	737602	739959	-	ATO99099.1	ABC transporter permease
CG447_05000	0.219	970232	971563	-	ATO99313.1	glucose-6-phosphate isomerase
CG447_05725	0.239	1124810	1129438	-	ATO99441.1	cell division protein FtsK
CG447_05905	0.031	1159921	1160802	-	ATO99470.1	CPBP family intramembrane metalloprotease
CG447_06225	0.215	1229637	1230215	-	ATO99524.1	ABC transporter ATP-binding protein
CG447_06230	0.206	1230208	1230984	-	ATO99525.1	nitrate ABC transporter permease
CG447_06235	0.012	1231048	1232070	-	ATP01170.1	sulfonate/nitrate/taurine transporter substrate-binding protein
CG447_06595	-0.104	1303220	1304752	-	ATO99589.1	SAM-dependent DNA methyltransferase
CG447_07130	-0.24	1405356	1407074	-	ATO99690.1	glycosyl transferase family 2
CG447_07485	-0.003	1475599	1476420	-	ATO99754.1	hydroxyethylthiazole kinase
CG447_07515	0.311	1481840	1481989	+		DUF4968 domain-containing protein
CG447_07760	-0.049	1539285	1540136	-	ATO99806.1	serine hydrolase
CG447_07765	-0.07	1540288	1541286	-	ATO99807.1	membrane dipeptidase
CG447_08560	-0.034	1715187	1715483	-	ATO99946.1	TM2 domain-containing protein
CG447_09110	0.135	1837885	1838553	-	ATP00048.1	hypothetical protein
CG447_09710	0.064	1954991	1955386	+	ATP00148.1	resolvase
CG447_09740	0.172	1963614	1964030	-	ATP00153.1	DUF1622 domain-containing protein
CG447_09775	-0.127	1971785	1972537	-	ATP00160.1	tRNA (guanosine(46)-N7)-methyltransferase TrmB
CG447_11045	0.107	2215896	2216435	+	ATP00391.1	rubrerythrin family protein
CG447_11120	0.082	2234213	2235088	-	ATP00406.1	LysR family transcriptional regulator
CG447_11790	0.184	2373594	2374445	+	ATP00522.1	iron transporter
CG447_11800	0.107	2375585	2376601	+	ATP00524.1	iron ABC transporter permease
CG447_11805	0.177	2376598	2378514	+	ATP00525.1	cobalamin biosynthesis protein CbiD
CG447_11815	0.24	2379274	2380272	+	ATP00527.1	cobalamin biosynthesis protein CbiG
CG447_11825	0.263	2380996	2381733	+	ATP00529.1	precorrin-6A reductase
CG447_11840	0.269	2384311	2385375	+	ATP00532.1	nicotinate-nucleotide--dimethylbenzimidazole phosphoribosyltransferase
CG447_11845	0.019	2385369	2385890	+	ATP00533.1	cobalamin biosynthesis protein
CG447_11875	0.047	2389636	2391138	+	ATP00539.1	cobyric acid synthase CobQ
CG447_11880	0.173	2391135	2391806	+	ATP00540.1	precorrin-8X methylmutase
CG447_13005	0.057	2638746	2639765	-	ATP00752.1	stage II sporulation protein D
CG447_13265	0.019	2701799	2702317	-	ATP00800.1	N-acetyltransferase
CG447_14750	0.162	3017310	3017720	-	ATP01051.1	DUF2634 domain-containing protein
CG447_14765	0.132	3018864	3019439	-	ATP01053.1	transcriptional regulator
CG447_14770	0.002	3019454	3021841	-	ATP01054.1	phage tail tape measure protein
CG447_14780	0.088	3022114	3022470	-	ATP01056.1	hypothetical protein
CG447_14785	0.1	3022510	3022944	-	ATP01057.1	hypothetical protein
CG447_14790	0.001	3022961	3024406	-	ATP01058.1	hypothetical protein
CG447_14795	0.152	3024406	3024633	-	ATP01059.1	hypothetical protein
CG447_14825	0.056	3027495	3028526	-	ATP01064.1	hypothetical protein
CG447_15055	0.012	3067178	3068431	-	ATP01104.1	ATP-binding protein

## Sheet: EggMapper_component_1
locus_tag	seed_ortholog	evalue	score	eggNOG_OGs	max_annot_lvl	COG_category	Description	Preferred_name	GOs	EC	KEGG_ko	KEGG_Pathway	KEGG_Module	KEGG_Reaction	KEGG_rclass	BRITE	KEGG_TC	CAZy	BiGG_Reaction	PFAMs
CG447_00745	411483.FAEPRAA2165_02456	5e-174	486	COG2188@1|root,COG2188@2|Bacteria,1TQQQ@1239|Firmicutes,24C86@186801|Clostridia,3WJ26@541000|Ruminococcaceae	186801|Clostridia	K	Psort location Cytoplasmic, score	-	-	-	ko:K03710	-	-	-	-	ko00000,ko03000	-	-	-	GntR,UTRA
CG447_01755	411483.FAEPRAA2165_01591	0	1535	COG1529@1|root,COG1529@2|Bacteria,1TP7U@1239|Firmicutes,248BV@186801|Clostridia,3WHIV@541000|Ruminococcaceae	186801|Clostridia	C	Psort location CytoplasmicMembrane, score	xdhD	-	-	-	-	-	-	-	-	-	-	-	Ald_Xan_dh_C,Ald_Xan_dh_C2
CG447_01975	411483.FAEPRAA2165_01538	0	942	COG5016@1|root,COG5016@2|Bacteria,1VT8P@1239|Firmicutes,247NZ@186801|Clostridia,3WH2N@541000|Ruminococcaceae	186801|Clostridia	C	Pyruvate carboxylase, C-terminal domain subunit K01960	oadA	-	4.1.1.3	ko:K01571	ko00620,ko01100,map00620,map01100	-	R00217	RC00040	ko00000,ko00001,ko01000,ko02000	3.B.1.1.1	-	-	HMGL-like,PYC_OADA
CG447_01980	411483.FAEPRAA2165_01537	9.52e-33	118	COG4770@1|root,COG4770@2|Bacteria,1VA1E@1239|Firmicutes,24MUJ@186801|Clostridia,3WK2X@541000|Ruminococcaceae	186801|Clostridia	I	Biotin-requiring enzyme	gcdC	-	-	-	-	-	-	-	-	-	-	-	Biotin_lipoyl
CG447_01985	411483.FAEPRAA2165_01536	6.5e-276	759	COG4799@1|root,COG4799@2|Bacteria,1TQCV@1239|Firmicutes,247WG@186801|Clostridia,3WH24@541000|Ruminococcaceae	186801|Clostridia	I	Carboxyl transferase domain	-	-	-	-	-	-	-	-	-	-	-	-	Carboxyl_trans
CG447_01990	411483.FAEPRAA2165_01535	1.68e-189	528	COG1187@1|root,COG1187@2|Bacteria,1TP68@1239|Firmicutes,248UG@186801|Clostridia,3WHAC@541000|Ruminococcaceae	186801|Clostridia	J	Belongs to the pseudouridine synthase RsuA family	rluB	-	5.4.99.19,5.4.99.22	ko:K06178,ko:K06183	-	-	-	-	ko00000,ko01000,ko03009	-	-	-	PseudoU_synth_2,S4
CG447_01995	411483.FAEPRAA2165_01534	3.11e-87	256	COG3874@1|root,COG3874@2|Bacteria,1V6H7@1239|Firmicutes,24JJ5@186801|Clostridia,3WJU2@541000|Ruminococcaceae	186801|Clostridia	S	Sporulation protein YtfJ	ytfJ	-	-	-	-	-	-	-	-	-	-	-	Spore_YtfJ
CG447_03645	411483.FAEPRAA2165_01380	1.14e-252	693	COG0444@1|root,COG0444@2|Bacteria,1TP6E@1239|Firmicutes,247NN@186801|Clostridia,3WGTC@541000|Ruminococcaceae	186801|Clostridia	P	Belongs to the ABC transporter superfamily	-	-	-	ko:K15583	ko01501,ko02010,ko02024,map01501,map02010,map02024	M00439	-	-	ko00000,ko00001,ko00002,ko02000	3.A.1.5.1,3.A.1.5.18,3.A.1.5.19,3.A.1.5.25	-	-	ABC_tran,oligo_HPY
CG447_03650	411483.FAEPRAA2165_01379	4.08e-220	607	COG1173@1|root,COG1173@2|Bacteria,1TP4R@1239|Firmicutes,24D3Z@186801|Clostridia	186801|Clostridia	P	N-terminal TM domain of oligopeptide transport permease C	-	-	-	ko:K15582	ko01501,ko02010,ko02024,map01501,map02010,map02024	M00439	-	-	ko00000,ko00001,ko00002,ko02000	3.A.1.5.1,3.A.1.5.18,3.A.1.5.19,3.A.1.5.25	-	-	BPD_transp_1,OppC_N
CG447_04030	411483.FAEPRAA2165_01937	2.82e-233	641	COG0564@1|root,COG0564@2|Bacteria,1TR1M@1239|Firmicutes,248W3@186801|Clostridia,3WH5D@541000|Ruminococcaceae	186801|Clostridia	J	Responsible for synthesis of pseudouridine from uracil	rluC	-	5.4.99.24	ko:K06179	-	-	-	-	ko00000,ko01000,ko03009	-	-	-	PseudoU_synth_2,S4
CG447_04515	657322.FPR_19900	0	906	COG0423@1|root,COG0423@2|Bacteria,1TP94@1239|Firmicutes,248FB@186801|Clostridia,3WGTU@541000|Ruminococcaceae	186801|Clostridia	J	Catalyzes the attachment of glycine to tRNA(Gly)	glyQS	GO:0003674,GO:0003824,GO:0004812,GO:0004820,GO:0005488,GO:0005515,GO:0016874,GO:0016875,GO:0046983,GO:0140098,GO:0140101	6.1.1.14	ko:K01880	ko00970,map00970	M00359,M00360	R03654	RC00055,RC00523	ko00000,ko00001,ko00002,ko01000,ko01007,ko03016,ko03029	-	-	-	HGTP_anticodon,tRNA-synt_2b
CG447_04755	411483.FAEPRAA2165_01768	8.93e-183	509	COG3715@1|root,COG3715@2|Bacteria,1V0R5@1239|Firmicutes,24C5D@186801|Clostridia	186801|Clostridia	G	PTS system sorbose-specific iic component	-	-	-	-	-	-	-	-	-	-	-	-	EII-Sor
CG447_05145	411483.FAEPRAA2165_01679	0	1747	COG0495@1|root,COG0495@2|Bacteria,1TP0Y@1239|Firmicutes,2484Y@186801|Clostridia,3WH0P@541000|Ruminococcaceae	186801|Clostridia	J	Belongs to the class-I aminoacyl-tRNA synthetase family	leuS	-	6.1.1.4	ko:K01869	ko00970,map00970	M00359,M00360	R03657	RC00055,RC00523	ko00000,ko00001,ko00002,ko01000,ko01007,ko03016,ko03029	-	-	-	Anticodon_1,tRNA-synt_1,tRNA-synt_1_2
CG447_05170	411483.FAEPRAA2165_01674	8.86e-62	189	COG1534@1|root,COG1534@2|Bacteria,1VEGM@1239|Firmicutes,24QZB@186801|Clostridia,3WKIM@541000|Ruminococcaceae	186801|Clostridia	J	RNA-binding protein, YhbY family	yhbY	-	-	ko:K07574	-	-	-	-	ko00000,ko03009	-	-	-	CRS1_YhbY
CG447_05180	411483.FAEPRAA2165_01672	8.9e-219	604	COG0552@1|root,COG0552@2|Bacteria,1TPRI@1239|Firmicutes,247JD@186801|Clostridia,3WGFT@541000|Ruminococcaceae	186801|Clostridia	U	Involved in targeting and insertion of nascent membrane proteins into the cytoplasmic membrane. Acts as a receptor for the complex formed by the signal recognition particle (SRP) and the ribosome-nascent chain (RNC)	ftsY	-	-	ko:K03110	ko02024,ko03060,ko03070,map02024,map03060,map03070	M00335	-	-	ko00000,ko00001,ko00002,ko02044	3.A.5.1,3.A.5.2,3.A.5.7	-	-	SRP54,SRP54_N
CG447_05645	411483.FAEPRAA2165_03263	0	1036	COG1132@1|root,COG1132@2|Bacteria,1TSRV@1239|Firmicutes,248P6@186801|Clostridia	186801|Clostridia	V	abc transporter atp-binding protein	-	-	-	-	-	-	-	-	-	-	-	-	ABC_membrane,ABC_tran
CG447_06965	622312.ROSEINA2194_04189	6.64e-234	644	COG3049@1|root,COG3049@2|Bacteria,1TPZS@1239|Firmicutes,24B0E@186801|Clostridia	186801|Clostridia	M	Linear amide C-N hydrolase, choloylglycine hydrolase family protein	cbh	-	3.5.1.24	ko:K01442	ko00120,ko00121,ko01100,map00120,map00121,map01100	-	R02797,R03975,R03977,R04486,R04487,R05835	RC00090,RC00096	ko00000,ko00001,ko01000	-	-	-	CBAH
CG447_06970	411483.FAEPRAA2165_00538	5.71e-40	132	COG1502@1|root,COG1502@2|Bacteria,1VCNV@1239|Firmicutes,24Q9M@186801|Clostridia	186801|Clostridia	I	cardiolipin synthetase K06131	-	-	-	-	-	-	-	-	-	-	-	-	-
CG447_06985	411483.FAEPRAA2165_00542	6.5e-269	738	COG0628@1|root,COG0628@2|Bacteria,1TQBF@1239|Firmicutes,25CCK@186801|Clostridia,3WH44@541000|Ruminococcaceae	186801|Clostridia	S	AI-2E family transporter	-	-	-	-	-	-	-	-	-	-	-	-	AI-2E_transport
CG447_07500	411483.FAEPRAA2165_00652	3.66e-277	756	COG2888@1|root,COG2888@2|Bacteria,1UK70@1239|Firmicutes,25FNQ@186801|Clostridia,3WSPV@541000|Ruminococcaceae	186801|Clostridia	J	peptidyl-tyrosine sulfation	-	-	-	-	-	-	-	-	-	-	-	-	-
CG447_07505	411483.FAEPRAA2165_00653	3.25e-181	505	COG1512@1|root,COG1512@2|Bacteria,1V2US@1239|Firmicutes,24MZW@186801|Clostridia	186801|Clostridia	S	TPM domain	-	-	-	ko:K06872	-	-	-	-	ko00000	-	-	-	TPM_phosphatase
CG447_07865	411483.FAEPRAA2165_00716	0	987	COG0297@1|root,COG0297@2|Bacteria,1TQ4M@1239|Firmicutes,248G1@186801|Clostridia,3WGRA@541000|Ruminococcaceae	186801|Clostridia	G	Synthesizes alpha-1,4-glucan chains using ADP-glucose	glgA	-	2.4.1.21	ko:K00703	ko00500,ko01100,ko01110,ko02026,map00500,map01100,map01110,map02026	M00565	R02421	RC00005	ko00000,ko00001,ko00002,ko01000,ko01003	-	GT5	-	Glyco_transf_5,Glycos_transf_1
CG447_07870	411483.FAEPRAA2165_00717	2.18e-269	737	COG0448@1|root,COG0448@2|Bacteria,1TPZ3@1239|Firmicutes,2482Q@186801|Clostridia,3WGWM@541000|Ruminococcaceae	186801|Clostridia	G	Glucose-1-phosphate adenylyltransferase, GlgD subunit	glgD	-	2.7.7.27	ko:K00975	ko00500,ko00520,ko01100,ko01110,ko02026,map00500,map00520,map01100,map01110,map02026	M00565	R00948	RC00002	ko00000,ko00001,ko00002,ko01000	-	-	-	NTP_transferase
CG447_08960	411483.FAEPRAA2165_00259	8.67e-87	256	COG0594@1|root,COG0594@2|Bacteria,1VA78@1239|Firmicutes,24QK5@186801|Clostridia,3WKGV@541000|Ruminococcaceae	186801|Clostridia	J	RNaseP catalyzes the removal of the 5'-leader sequence from pre-tRNA to produce the mature 5'-terminus. It can also cleave other RNA substrates such as 4.5S RNA. The protein component plays an auxiliary but essential role in vivo by binding to the 5'-leader sequence and broadening the substrate specificity of the ribozyme	rnpA	-	3.1.26.5	ko:K03536	-	-	-	-	ko00000,ko01000,ko03016	-	-	-	Ribonuclease_P
CG447_08965	411483.FAEPRAA2165_00260	2.92e-74	221	COG0759@1|root,COG0759@2|Bacteria,1VEIG@1239|Firmicutes,24QN4@186801|Clostridia,3WKGN@541000|Ruminococcaceae	186801|Clostridia	S	Could be involved in insertion of integral membrane proteins into the membrane	yidD	-	-	ko:K08998	-	-	-	-	ko00000	-	-	-	Haemolytic
CG447_08975	657322.FPR_09070	1.74e-176	502	COG1847@1|root,COG1847@2|Bacteria,1V3IN@1239|Firmicutes,249EA@186801|Clostridia,3WHR4@541000|Ruminococcaceae	186801|Clostridia	S	R3H domain protein	jag	-	-	ko:K06346	-	-	-	-	ko00000	-	-	-	Jag_N,KH_4,R3H
CG447_09010	411483.FAEPRAA2165_00274	0	891	COG0172@1|root,COG0172@2|Bacteria,1TP4W@1239|Firmicutes,2485M@186801|Clostridia,3WHDD@541000|Ruminococcaceae	186801|Clostridia	J	Catalyzes the attachment of serine to tRNA(Ser). Is also able to aminoacylate tRNA(Sec) with serine, to form the misacylated tRNA L-seryl-tRNA(Sec), which will be further converted into selenocysteinyl-tRNA(Sec)	serS	-	6.1.1.11	ko:K01875	ko00970,map00970	M00359,M00360	R03662,R08218	RC00055,RC00523	ko00000,ko00001,ko00002,ko01000,ko01007,ko03016	-	-	-	Seryl_tRNA_N,tRNA-synt_2b
CG447_09750	411483.FAEPRAA2165_02654	3.44e-152	427	COG0698@1|root,COG0698@2|Bacteria,1TQQJ@1239|Firmicutes,249IB@186801|Clostridia,3WJSF@541000|Ruminococcaceae	186801|Clostridia	G	Ribose Galactose Isomerase	-	-	-	-	-	-	-	-	-	-	-	-	DUF3666,LacAB_rpiB
CG447_10150	411483.FAEPRAA2165_02561	0	971	COG0008@1|root,COG0008@2|Bacteria,1TPJC@1239|Firmicutes,2482P@186801|Clostridia,3WGJQ@541000|Ruminococcaceae	186801|Clostridia	J	Catalyzes the attachment of glutamate to tRNA(Glu) in a two-step reaction glutamate is first activated by ATP to form Glu-AMP and then transferred to the acceptor end of tRNA(Glu)	gltX	-	6.1.1.17,6.1.1.24	ko:K01885,ko:K09698	ko00860,ko00970,ko01100,ko01110,ko01120,map00860,map00970,map01100,map01110,map01120	M00121,M00359,M00360	R03651,R05578	RC00055,RC00523	ko00000,ko00001,ko00002,ko01000,ko01007,ko02048,ko03016	-	-	-	tRNA-synt_1c
CG447_10410	411483.FAEPRAA2165_02505	2.51e-234	643	COG1957@1|root,COG1957@2|Bacteria,1U70Y@1239|Firmicutes,249Q0@186801|Clostridia,3WIYP@541000|Ruminococcaceae	186801|Clostridia	F	Inosine-uridine preferring nucleoside hydrolase	-	-	-	-	-	-	-	-	-	-	-	-	DUF1593,IU_nuc_hydro
CG447_10415	411483.FAEPRAA2165_02504	2.95e-240	659	COG0657@1|root,COG0657@2|Bacteria,1TP1H@1239|Firmicutes,24D7F@186801|Clostridia,3WIZJ@541000|Ruminococcaceae	186801|Clostridia	I	alpha/beta hydrolase fold	-	-	-	-	-	-	-	-	-	-	-	-	Abhydrolase_3,Peptidase_S9
CG447_10875	411483.FAEPRAA2165_02978	3.39e-143	402	COG1898@1|root,COG1898@2|Bacteria,1TRVB@1239|Firmicutes,248VX@186801|Clostridia,3WIH5@541000|Ruminococcaceae	186801|Clostridia	M	Catalyzes the epimerization of the C3' and C5'positions of dTDP-6-deoxy-D-xylo-4-hexulose, forming dTDP-6-deoxy-L-lyxo-4- hexulose	rfbC	-	5.1.3.13	ko:K01790	ko00521,ko00523,ko01130,map00521,map00523,map01130	M00793	R06514	RC01531	ko00000,ko00001,ko00002,ko01000	-	-	iHN637.CLJU_RS02630,iHN637.CLJU_RS02745	dTDP_sugar_isom
CG447_10885	411483.FAEPRAA2165_02980	4.66e-177	493	COG1134@1|root,COG1134@2|Bacteria,1TQKK@1239|Firmicutes,24A5V@186801|Clostridia,3WHVP@541000|Ruminococcaceae	186801|Clostridia	GM	Psort location CytoplasmicMembrane, score	-	-	-	ko:K01990	-	M00254	-	-	ko00000,ko00002,ko02000	3.A.1	-	-	ABC_tran
CG447_10960	411483.FAEPRAA2165_02999	2.88e-145	414	2ECC3@1|root,336AG@2|Bacteria,1VG2R@1239|Firmicutes,24QET@186801|Clostridia	186801|Clostridia	S	Spy0128-like isopeptide containing domain	-	-	-	-	-	-	-	-	-	-	-	-	FctA
CG447_10965	411483.FAEPRAA2165_03000	2.55e-137	388	COG3764@1|root,COG3764@2|Bacteria,1VBCZ@1239|Firmicutes,24M77@186801|Clostridia,3WK15@541000|Ruminococcaceae	186801|Clostridia	M	Sortase family	-	-	3.4.22.70	ko:K07284	-	-	-	-	ko00000,ko01000,ko01002,ko01011	-	-	-	Sortase
CG447_11215	411483.FAEPRAA2165_03062	0	1154	COG1164@1|root,COG1164@2|Bacteria,1TPV4@1239|Firmicutes,2495D@186801|Clostridia,3WHMS@541000|Ruminococcaceae	186801|Clostridia	E	Peptidase family M3	pz-A	-	-	-	-	-	-	-	-	-	-	-	Peptidase_M3
CG447_11415	411483.FAEPRAA2165_03112	0	1021	COG2197@1|root,COG2197@2|Bacteria,1UYM1@1239|Firmicutes,2497D@186801|Clostridia	186801|Clostridia	KT	transcriptional regulator LuxR family	-	-	-	-	-	-	-	-	-	-	-	-	GerE
CG447_11690	411483.FAEPRAA2165_02933	9.35e-145	406	COG4333@1|root,COG4333@2|Bacteria,1V8CT@1239|Firmicutes,24K6U@186801|Clostridia	186801|Clostridia	S	Protein of unknown function (DUF1643)	-	-	-	-	-	-	-	-	-	-	-	-	DUF1643
CG447_12630	748224.HMPREF9436_02226	8.83e-126	368	COG0561@1|root,COG0561@2|Bacteria,1U3W2@1239|Firmicutes,2486H@186801|Clostridia,3WJGV@541000|Ruminococcaceae	186801|Clostridia	S	Psort location Cytoplasmic, score	-	-	-	-	-	-	-	-	-	-	-	-	Hydrolase_3
CG447_12650	411483.FAEPRAA2165_01081	0	1067	COG0246@1|root,COG0246@2|Bacteria,1TQ97@1239|Firmicutes,247TG@186801|Clostridia,3WGE9@541000|Ruminococcaceae	186801|Clostridia	G	Mannitol dehydrogenase	-	-	1.1.1.57	ko:K00040	ko00040,ko01100,map00040,map01100	M00061	R02454	RC00085	ko00000,ko00001,ko00002,ko01000	-	-	-	Mannitol_dh,Mannitol_dh_C
CG447_12915	411483.FAEPRAA2165_01019	0	1206	COG0018@1|root,COG0018@2|Bacteria,1TPEZ@1239|Firmicutes,248JZ@186801|Clostridia,3WHFX@541000|Ruminococcaceae	186801|Clostridia	J	Arginyl-tRNA synthetase	argS	-	6.1.1.19	ko:K01887	ko00970,map00970	M00359,M00360	R03646	RC00055,RC00523	ko00000,ko00001,ko00002,ko01000,ko01007,ko03016,ko03029	-	-	-	Arg_tRNA_synt_N,DALR_1,tRNA-synt_1d
CG447_12925	411483.FAEPRAA2165_01017	8.43e-198	548	COG0796@1|root,COG0796@2|Bacteria,1TPPR@1239|Firmicutes,249MB@186801|Clostridia,3WGBW@541000|Ruminococcaceae	186801|Clostridia	M	Provides the (R)-glutamate required for cell wall biosynthesis	murI	-	5.1.1.3	ko:K01776	ko00471,ko01100,map00471,map01100	-	R00260	RC00302	ko00000,ko00001,ko01000,ko01011	-	-	-	Asp_Glu_race
CG447_12930	411483.FAEPRAA2165_01016	2.19e-275	751	COG1181@1|root,COG1181@2|Bacteria,1TP2Y@1239|Firmicutes,248CR@186801|Clostridia,3WGGM@541000|Ruminococcaceae	186801|Clostridia	F	Belongs to the D-alanine--D-alanine ligase family	ddl	-	6.3.2.4	ko:K01921	ko00473,ko00550,ko01100,ko01502,map00473,map00550,map01100,map01502	-	R01150	RC00064,RC00141	ko00000,ko00001,ko01000,ko01011	-	-	-	Dala_Dala_lig_C,Dala_Dala_lig_N
CG447_14170	411483.FAEPRAA2165_00732	0	937	COG0493@1|root,COG0493@2|Bacteria,1TQ1A@1239|Firmicutes,248EK@186801|Clostridia,3WGEA@541000|Ruminococcaceae	186801|Clostridia	C	glutamate synthase	gltA	-	1.4.1.13,1.4.1.14	ko:K00266	ko00250,ko00910,ko01100,ko01110,ko01120,ko01130,ko01230,map00250,map00910,map01100,map01110,map01120,map01130,map01230	-	R00093,R00114,R00248	RC00006,RC00010,RC02799	ko00000,ko00001,ko01000	-	-	-	Fer4_20,Pyr_redox_2
CG447_15075	411483.FAEPRAA2165_03348	0	2412	COG1002@1|root,COG1002@2|Bacteria,1TRF4@1239|Firmicutes,24D3S@186801|Clostridia,3WNXW@541000|Ruminococcaceae	186801|Clostridia	V	Type II restriction enzyme, methylase subunits	-	-	-	-	-	-	-	-	-	-	-	-	N6_Mtase

## Sheet: EggMapper_component_2
locus_tag	seed_ortholog	evalue	score	eggNOG_OGs	max_annot_lvl	COG_category	Description	Preferred_name	GOs	EC	KEGG_ko	KEGG_Pathway	KEGG_Module	KEGG_Reaction	KEGG_rclass	BRITE	KEGG_TC	CAZy	BiGG_Reaction	PFAMs
CG447_00515	1121115.AXVN01000013_gene3206	2.12e-50	160	COG3041@1|root,COG3041@2|Bacteria,1VENE@1239|Firmicutes,24MW1@186801|Clostridia,3Y0QQ@572511|Blautia	186801|Clostridia	S	Bacterial toxin of type II toxin-antitoxin system, YafQ	-	-	-	ko:K19157	-	-	-	-	ko00000,ko01000,ko02048	-	-	-	YafQ_toxin
CG447_01415	411483.FAEPRAA2165_01669	1.55e-61	191	COG0790@1|root,COG0790@2|Bacteria,1VY15@1239|Firmicutes,24M36@186801|Clostridia	186801|Clostridia	S	Sel1-like repeats.	-	-	-	-	-	-	-	-	-	-	-	-	Sel1
CG447_01540	411483.FAEPRAA2165_01641	4.38e-131	372	COG1592@1|root,COG1592@2|Bacteria,1TSUY@1239|Firmicutes,248GY@186801|Clostridia,3WGYN@541000|Ruminococcaceae	186801|Clostridia	C	Psort location Cytoplasmic, score	rbr3A	-	-	-	-	-	-	-	-	-	-	-	Rubrerythrin
CG447_01880	411483.FAEPRAA2165_01559	0	910	COG3579@1|root,COG3579@2|Bacteria,1TRJN@1239|Firmicutes,24AKQ@186801|Clostridia,3WNJ8@541000|Ruminococcaceae	186801|Clostridia	E	Peptidase C1-like family	-	-	3.4.22.40	ko:K01372	-	-	-	-	ko00000,ko01000,ko01002	-	-	-	Peptidase_C1_2
CG447_01885	411483.FAEPRAA2165_01558	0	862	COG4100@1|root,COG4100@2|Bacteria,1TQ88@1239|Firmicutes,247Y4@186801|Clostridia,3WGF6@541000|Ruminococcaceae	186801|Clostridia	P	Cystathionine beta-lyase family protein involved in aluminum resistance	ynbB	-	-	-	-	-	-	-	-	-	-	-	Met_gamma_lyase
CG447_02550	411483.FAEPRAA2165_02138	1.72e-210	580	COG0613@1|root,COG0613@2|Bacteria,1TPI5@1239|Firmicutes,248H2@186801|Clostridia,3WGKR@541000|Ruminococcaceae	186801|Clostridia	S	PHP domain protein	-	-	3.1.3.97	ko:K07053	-	-	R00188,R11188	RC00078	ko00000,ko01000	-	-	-	PHP
CG447_03240	411463.EUBVEN_00967	9.56e-261	714	28J8P@1|root,2Z93T@2|Bacteria,1UW2C@1239|Firmicutes,24AZ0@186801|Clostridia,25Y8H@186806|Eubacteriaceae	186801|Clostridia	S	Psort location Cytoplasmic, score	-	-	-	-	-	-	-	-	-	-	-	-	-
CG447_03500	411483.FAEPRAA2165_01416	1.99e-236	651	COG1077@1|root,COG1077@2|Bacteria,1TP51@1239|Firmicutes,247RG@186801|Clostridia,3WGF8@541000|Ruminococcaceae	186801|Clostridia	D	Cell shape determining protein, MreB Mrl family	-	-	-	ko:K03569	-	-	-	-	ko00000,ko02048,ko03036,ko04812	1.A.33.1,9.B.157.1	-	-	MreB_Mbl
CG447_03600	411483.FAEPRAA2165_01390	1.44e-254	700	COG1883@1|root,COG1883@2|Bacteria,1TPEP@1239|Firmicutes,248ET@186801|Clostridia,3WHPY@541000|Ruminococcaceae	186801|Clostridia	C	Psort location CytoplasmicMembrane, score 10.00	-	-	4.1.1.3	ko:K01572	ko00620,ko01100,map00620,map01100	-	R00217	RC00040	ko00000,ko00001,ko01000,ko02000	3.B.1.1.1	-	-	OAD_beta
CG447_03765	411483.FAEPRAA2165_01349	5.12e-42	137	COG4877@1|root,COG4877@2|Bacteria,1VEY1@1239|Firmicutes,24MV0@186801|Clostridia,3WKKV@541000|Ruminococcaceae	186801|Clostridia	S	Protein conserved in bacteria	-	-	-	-	-	-	-	-	-	-	-	-	ParD_like,RHH_5
CG447_03800	411483.FAEPRAA2165_01341	0	1464	COG2274@1|root,COG3271@1|root,COG2274@2|Bacteria,COG3271@2|Bacteria,1V77J@1239|Firmicutes,25E7C@186801|Clostridia,3WI0H@541000|Ruminococcaceae	186801|Clostridia	V	ABC-type bacteriocin transporter	-	-	-	ko:K20344	ko02010,ko02024,map02010,map02024	-	-	-	ko00000,ko00001,ko02000	3.A.1.112	-	-	ABC_membrane,ABC_tran,Peptidase_C39
CG447_05000	411483.FAEPRAA2165_01712	0	893	COG0166@1|root,COG0166@2|Bacteria,1TP29@1239|Firmicutes,2487A@186801|Clostridia,3WHJX@541000|Ruminococcaceae	186801|Clostridia	G	Belongs to the GPI family	pgi	-	5.3.1.9	ko:K01810	ko00010,ko00030,ko00500,ko00520,ko01100,ko01110,ko01120,ko01130,ko01200,map00010,map00030,map00500,map00520,map01100,map01110,map01120,map01130,map01200	M00001,M00004,M00114	R02739,R02740,R03321	RC00376,RC00563	ko00000,ko00001,ko00002,ko01000,ko04147	-	-	-	PGI
CG447_05725	411483.FAEPRAA2165_03283	0	3009	COG1674@1|root,COG1674@2|Bacteria,1V7UZ@1239|Firmicutes,24PWS@186801|Clostridia,3WQ7W@541000|Ruminococcaceae	186801|Clostridia	D	FtsK SpoIIIE family protein	-	-	-	-	-	-	-	-	-	-	-	-	FtsK_SpoIIIE
CG447_05905	411483.FAEPRAA2165_03488	9.82e-202	559	COG1266@1|root,COG1266@2|Bacteria,1VCV8@1239|Firmicutes,24F20@186801|Clostridia,3WMR7@541000|Ruminococcaceae	186801|Clostridia	S	CAAX amino terminal protease family protein	-	-	-	ko:K07052	-	-	-	-	ko00000	-	-	-	Abi
CG447_06225	411483.FAEPRAA2165_00356	3.36e-136	385	COG1116@1|root,COG1116@2|Bacteria,1VAD8@1239|Firmicutes,24GFE@186801|Clostridia,3WK2M@541000|Ruminococcaceae	186801|Clostridia	P	ATPases associated with a variety of cellular activities	-	-	-	ko:K02049	-	M00188	-	-	ko00000,ko00002,ko02000	3.A.1.16,3.A.1.17	-	-	ABC_tran
CG447_06230	411483.FAEPRAA2165_00357	4.07e-172	481	COG0600@1|root,COG0600@2|Bacteria,1V73W@1239|Firmicutes,24A2R@186801|Clostridia,3WIHB@541000|Ruminococcaceae	186801|Clostridia	P	Binding-protein-dependent transport system inner membrane component	-	-	-	ko:K02050	-	M00188	-	-	ko00000,ko00002,ko02000	3.A.1.16,3.A.1.17	-	-	ABC_tran,BPD_transp_1
CG447_06235	411483.FAEPRAA2165_00359	1.45e-236	651	COG0715@1|root,COG0715@2|Bacteria,1TT2F@1239|Firmicutes,249M2@186801|Clostridia,3WHWJ@541000|Ruminococcaceae	186801|Clostridia	P	Menaquinone biosynthesis	-	-	-	ko:K02051	-	M00188	-	-	ko00000,ko00002,ko02000	3.A.1.16,3.A.1.17	-	-	NMT1,NMT1_2,Phosphonate-bd,VitK2_biosynth
CG447_06595	411483.FAEPRAA2165_00445	0	1027	COG0286@1|root,COG0286@2|Bacteria,1TPGZ@1239|Firmicutes,247RY@186801|Clostridia,3WHZ9@541000|Ruminococcaceae	186801|Clostridia	L	N-6 DNA Methylase	hsdM	-	2.1.1.72	ko:K03427	-	-	-	-	ko00000,ko01000,ko02048	-	-	-	HsdM_N,N6_Mtase
CG447_07130	411483.FAEPRAA2165_00572	0	1059	COG0463@1|root,COG0463@2|Bacteria,1VVRP@1239|Firmicutes,24AI7@186801|Clostridia,3WMXA@541000|Ruminococcaceae	186801|Clostridia	M	Glycosyltransferase, group 2 family protein	-	-	-	-	-	-	-	-	-	-	-	-	Glycos_transf_2,UDG
CG447_07485	411483.FAEPRAA2165_00649	4.65e-190	528	COG2145@1|root,COG2145@2|Bacteria,1V1R6@1239|Firmicutes,248AC@186801|Clostridia,3WGUI@541000|Ruminococcaceae	186801|Clostridia	H	Catalyzes the phosphorylation of the hydroxyl group of 4-methyl-5-beta-hydroxyethylthiazole (THZ)	thiM	-	2.7.1.50	ko:K00878	ko00730,ko01100,map00730,map01100	M00127	R04448	RC00002,RC00017	ko00000,ko00001,ko00002,ko01000	-	-	-	HK
CG447_07760	411483.FAEPRAA2165_00686	1.41e-205	568	COG2367@1|root,COG2367@2|Bacteria,1VCFX@1239|Firmicutes,24D4X@186801|Clostridia,3WKRB@541000|Ruminococcaceae	186801|Clostridia	V	Beta-lactamase enzyme family	-	-	3.5.2.6	ko:K17836	ko00311,ko01130,ko01501,map00311,map01130,map01501	M00627,M00628	R06363	RC01499	ko00000,ko00001,ko00002,ko01000,ko01504	-	-	-	Beta-lactamase2
CG447_07765	411483.FAEPRAA2165_00687	1.22e-251	689	COG2355@1|root,COG2355@2|Bacteria,1UA7M@1239|Firmicutes,24AE6@186801|Clostridia,3WJ0Z@541000|Ruminococcaceae	186801|Clostridia	E	Renal dipeptidase family protein	-	-	3.4.13.19	ko:K01273	-	-	-	-	ko00000,ko00537,ko01000,ko01002,ko04147	-	-	-	Peptidase_M19
CG447_08560	411483.FAEPRAA2165_00154	1.52e-71	214	2DSIC@1|root,33G98@2|Bacteria,1VPJJ@1239|Firmicutes,24W0J@186801|Clostridia	186801|Clostridia	S	TM2 domain	-	-	-	-	-	-	-	-	-	-	-	-	TM2
CG447_09710	411467.BACCAP_02965	1.18e-86	255	COG1961@1|root,COG1961@2|Bacteria,1V32D@1239|Firmicutes,24GVF@186801|Clostridia	186801|Clostridia	L	Psort location Cytoplasmic, score 8.96	-	-	-	-	-	-	-	-	-	-	-	-	Resolvase
CG447_09740	411483.FAEPRAA2165_02659	1.76e-91	268	COG4828@1|root,COG4828@2|Bacteria,1VACG@1239|Firmicutes,24NXE@186801|Clostridia,3WR10@541000|Ruminococcaceae	186801|Clostridia	S	Protein of unknown function (DUF1622)	-	-	-	-	-	-	-	-	-	-	-	-	DUF1622
CG447_09775	411483.FAEPRAA2165_02646	2.51e-187	519	COG0220@1|root,COG0220@2|Bacteria,1TQCA@1239|Firmicutes,248YR@186801|Clostridia,3WIGB@541000|Ruminococcaceae	186801|Clostridia	J	Catalyzes the formation of N(7)-methylguanine at position 46 (m7G46) in tRNA	trmB	-	2.1.1.33	ko:K03439	-	-	-	-	ko00000,ko01000,ko03016	-	-	-	Methyltransf_4
CG447_11045	411483.FAEPRAA2165_03020	1.68e-130	370	COG1592@1|root,COG1592@2|Bacteria,1V1FF@1239|Firmicutes,248V2@186801|Clostridia,3WIE3@541000|Ruminococcaceae	186801|Clostridia	C	Rubrerythrin	rbr	-	-	-	-	-	-	-	-	-	-	-	Rubrerythrin
CG447_11120	411483.FAEPRAA2165_03039	5.07e-203	562	COG0583@1|root,COG0583@2|Bacteria,1TRYW@1239|Firmicutes,249AX@186801|Clostridia,3WJR3@541000|Ruminococcaceae	186801|Clostridia	K	LysR substrate binding domain	-	-	-	-	-	-	-	-	-	-	-	-	HTH_1,LysR_substrate
CG447_11790	411483.FAEPRAA2165_02912	6.5e-186	518	COG0614@1|root,COG4822@1|root,COG0614@2|Bacteria,COG4822@2|Bacteria,1UK9K@1239|Firmicutes,25FRK@186801|Clostridia,3WJHV@541000|Ruminococcaceae	186801|Clostridia	HP	small periplasmic lipoprotein	-	-	-	-	-	-	-	-	-	-	-	-	-
CG447_11800	411483.FAEPRAA2165_02910	8.47e-221	611	COG0609@1|root,COG0609@2|Bacteria,1TQXW@1239|Firmicutes,249TJ@186801|Clostridia,3WI1U@541000|Ruminococcaceae	186801|Clostridia	P	Belongs to the binding-protein-dependent transport system permease family. FecCD subfamily	btuC	-	-	ko:K02015	ko02010,map02010	M00240	-	-	ko00000,ko00001,ko00002,ko02000	3.A.1.14	-	-	FecCD
CG447_11805	411483.FAEPRAA2165_02909	0	1251	COG1120@1|root,COG1903@1|root,COG1120@2|Bacteria,COG1903@2|Bacteria,1TQ3M@1239|Firmicutes,248AK@186801|Clostridia,3WH1E@541000|Ruminococcaceae	186801|Clostridia	H	Catalyzes the methylation of C-1 in cobalt-precorrin-5B to form cobalt-precorrin-6A	cbiD	-	2.1.1.195	ko:K02188	ko00860,ko01100,map00860,map01100	-	R07773	RC00003,RC02051	ko00000,ko00001,ko01000	-	-	-	CbiD
CG447_11815	411483.FAEPRAA2165_02907	5.51e-239	657	COG2073@1|root,COG2073@2|Bacteria,1TPYM@1239|Firmicutes,247JW@186801|Clostridia,3WHCR@541000|Ruminococcaceae	186801|Clostridia	H	Cobalamin synthesis G C-terminus	cbiG	-	3.7.1.12	ko:K02189	ko00860,ko01100,map00860,map01100	-	R07772	RC01545,RC02097	ko00000,ko00001,ko01000	-	-	iHN637.CLJU_RS15705	CbiG_C,CbiG_N,CbiG_mid
CG447_11825	411483.FAEPRAA2165_02905	1.18e-169	474	COG2099@1|root,COG2099@2|Bacteria,1UHWY@1239|Firmicutes,24GIQ@186801|Clostridia,3WJ9U@541000|Ruminococcaceae	186801|Clostridia	H	reductase	cobK	-	1.3.1.106,1.3.1.54,1.3.1.76,4.99.1.4	ko:K02304,ko:K05895	ko00860,ko01100,ko01110,ko01120,map00860,map01100,map01110,map01120	M00121	R02864,R03947,R05150,R05812	RC01012,RC01034,RC01280	ko00000,ko00001,ko00002,ko01000	-	-	-	CbiJ,NAD_binding_7
CG447_11840	411483.FAEPRAA2165_02902	3.62e-246	677	COG2038@1|root,COG2038@2|Bacteria,1TPC1@1239|Firmicutes,25DH5@186801|Clostridia,3WGSW@541000|Ruminococcaceae	186801|Clostridia	H	Catalyzes the synthesis of alpha-ribazole-5'-phosphate from nicotinate mononucleotide (NAMN) and 5,6- dimethylbenzimidazole (DMB)	cobT	-	2.4.2.21	ko:K00768	ko00860,ko01100,map00860,map01100	M00122	R04148	RC00033,RC00063	ko00000,ko00001,ko00002,ko01000	-	-	-	DBI_PRT
CG447_11845	748224.HMPREF9436_01867	1.67e-104	303	COG2087@1|root,COG2087@2|Bacteria,1V6F8@1239|Firmicutes,24JF6@186801|Clostridia,3WK4Z@541000|Ruminococcaceae	186801|Clostridia	H	adenosylcobinamide kinase adenosylcobinamide-phosphate guanylyltransferase	cobU	-	2.7.1.156,2.7.7.62	ko:K02231	ko00860,ko01100,map00860,map01100	M00122	R05221,R05222,R06558	RC00002,RC00428	ko00000,ko00001,ko00002,ko01000	-	-	-	CobU
CG447_11875	411483.FAEPRAA2165_02895	0	981	COG1492@1|root,COG1492@2|Bacteria,1TP5E@1239|Firmicutes,248XW@186801|Clostridia,3WHB7@541000|Ruminococcaceae	186801|Clostridia	H	Catalyzes amidations at positions B, D, E, and G on adenosylcobyrinic A,C-diamide. NH(2) groups are provided by glutamine, and one molecule of ATP is hydrogenolyzed for each amidation	cobQ	-	6.3.5.10	ko:K02232	ko00860,ko01100,map00860,map01100	M00122	R05225	RC00010,RC01302	ko00000,ko00001,ko00002,ko01000	-	-	iHN637.CLJU_RS15780	AAA_26,CbiA,GATase_3
CG447_11880	411483.FAEPRAA2165_02894	6.82e-149	420	COG2082@1|root,COG2082@2|Bacteria,1V1SX@1239|Firmicutes,24B9Z@186801|Clostridia,3WHQ9@541000|Ruminococcaceae	186801|Clostridia	H	Psort location Cytoplasmic, score	cobH	-	5.4.99.60,5.4.99.61	ko:K06042	ko00860,ko01100,map00860,map01100	-	R05177,R05814	RC01292,RC01980	ko00000,ko00001,ko01000	-	-	-	CbiC
CG447_13005	411483.FAEPRAA2165_00999	8.76e-239	658	COG2385@1|root,COG2385@2|Bacteria,1TQSI@1239|Firmicutes,249H0@186801|Clostridia,3WIE9@541000|Ruminococcaceae	186801|Clostridia	D	Stage II sporulation protein D	spoIID	-	-	ko:K06381	-	-	-	-	ko00000	-	-	-	SpoIID
CG447_13265	411483.FAEPRAA2165_00935	5.3e-130	368	COG1247@1|root,COG1247@2|Bacteria,1V6X5@1239|Firmicutes,24KJU@186801|Clostridia	186801|Clostridia	M	acetyltransferase (GNAT) family	-	-	2.3.1.183	ko:K03823	ko00440,ko01130,map00440,map01130	-	R08871,R08938	RC00004,RC00064	ko00000,ko00001,ko01000	-	-	-	Acetyltransf_1,Acetyltransf_4
CG447_14750	411483.FAEPRAA2165_03423	5.52e-92	269	COG3897@1|root,COG3897@2|Bacteria,1VBIR@1239|Firmicutes,24N97@186801|Clostridia,3WPGN@541000|Ruminococcaceae	186801|Clostridia	S	methyltransferase activity	-	-	-	-	-	-	-	-	-	-	-	-	-
CG447_14765	411483.FAEPRAA2165_03420	9.22e-129	366	29DKI@1|root,300IC@2|Bacteria,1V58I@1239|Firmicutes,24INH@186801|Clostridia,3WNAX@541000|Ruminococcaceae	186801|Clostridia	-	-	-	-	-	-	-	-	-	-	-	-	-	-	-
CG447_14770	1297617.JPJD01000049_gene1306	0	1036	COG5283@1|root,COG5283@2|Bacteria,1UVPX@1239|Firmicutes,25P02@186801|Clostridia,26A1X@186813|unclassified Clostridiales	186801|Clostridia	S	Phage-related minor tail protein	-	-	-	-	-	-	-	-	-	-	-	-	PhageMin_Tail
CG447_14780	411483.FAEPRAA2165_03416	4.48e-78	232	2CU49@1|root,32SUM@2|Bacteria,1VDMZ@1239|Firmicutes,24NRB@186801|Clostridia,3WQ4Z@541000|Ruminococcaceae	186801|Clostridia	-	-	-	-	-	-	-	-	-	-	-	-	-	-	-
CG447_14785	411483.FAEPRAA2165_03415	7.09e-101	292	2DFF0@1|root,2ZRM0@2|Bacteria,1V4PS@1239|Firmicutes,24HTY@186801|Clostridia,3WPAG@541000|Ruminococcaceae	186801|Clostridia	-	-	-	-	-	-	-	-	-	-	-	-	-	-	-
CG447_14790	411483.FAEPRAA2165_03414	0	942	28I3G@1|root,2Z7IH@2|Bacteria,1TRHX@1239|Firmicutes,24B0G@186801|Clostridia,3WNPY@541000|Ruminococcaceae	186801|Clostridia	S	Protein of unknown function (DUF2586)	-	-	-	-	-	-	-	-	-	-	-	-	DUF2586
CG447_14795	411483.FAEPRAA2165_03413	2.63e-48	154	2EQZZ@1|root,338Z9@2|Bacteria,1VJJW@1239|Firmicutes,24QYR@186801|Clostridia,3WQYT@541000|Ruminococcaceae	186801|Clostridia	-	-	-	-	-	-	-	-	-	-	-	-	-	-	-
CG447_14825	411483.FAEPRAA2165_03407	8.52e-244	670	COG4388@1|root,COG4388@2|Bacteria,1TRUA@1239|Firmicutes,24BB0@186801|Clostridia,3WNA2@541000|Ruminococcaceae	186801|Clostridia	S	Mu-like prophage I protein	-	-	-	-	-	-	-	-	-	-	-	-	Mu-like_Pro
CG447_15055	411483.FAEPRAA2165_03353	0	840	COG3950@1|root,COG3950@2|Bacteria,1TQIC@1239|Firmicutes,24EDD@186801|Clostridia,3WKZ3@541000|Ruminococcaceae	186801|Clostridia	S	AAA ATPase domain	-	-	-	-	-	-	-	-	-	-	-	-	AAA_15,AAA_21,AAA_23
